# Supplementary material for: Gene expression data support the hypothesis that Isoetes rootlets are true roots and not modified leaves
Source: Sci Rep. 2020 Dec 9;10:21547. doi: 10.1038/s41598-020-78171-y (PMC7725790; doi:10.1038/s41598-020-78171-y)
Supplement: Supplementary file 4 — Supplementary Table S1. [file 41598_2020_78171_MOESM4_ESM.xlsx]

## Sheet: Expression Ie Transcripts
Average of transcripts in the Isoetes echinospora transcriptome
Name	Length	Leaf 1 (TPM)	Leaf 2 (TPM)	Average Leaf Expression (TPM)	Corm 1 (TPM)	Corm 2 (TPM)	Average Corm Expression (TPM)	Rootlet 1 (TPM)
Ie_Transcript_000001	200	0.826182	0	0.826182	0.836576	0	0.836576	0
Ie_Transcript_000002	200	2.08065	1.26128	0.819365	1.95773	2.33544	0.377714	0.419829
Ie_Transcript_000003	200	2.87699	2.73262	0.14437	3.28422	2.00797	1.27625	1.43134
Ie_Transcript_000004	200	0	1.69324	1.69324	0.424975	0	0.424975	0
Ie_Transcript_000005	200	0.623724	0	0.623724	0	0	0	0.51165
Ie_Transcript_000006	200	0.623724	0.557215	0.066509	0	0.885829	0.885829	0
Ie_Transcript_000007	200	0	0	0	0	0	0	0
Ie_Transcript_000008	200	1.31817	1.67165	0.353472	1.4683	0.885829	0.582468	0
Ie_Transcript_000009	200	2.34461	3.16941	0.824801	0.821008	1.67277	0.851765	0.544231
Ie_Transcript_000010	200	0	1.11443	1.11443	1.4683	0.507135	0.961162	0
Ie_Transcript_000011	200	7.48469	8.49605	1.01136	2.54454	6.81893	4.27439	4.75513
Ie_Transcript_000012	200	0	0	0	2.44716	0.442915	2.00425	0.839659
Ie_Transcript_000013	200	5.08628	3.89286	1.19342	14.336	2.96044	11.3756	1.88622
Ie_Transcript_000014	200	2.4949	1.67165	0.823253	2.12259	3.36787	1.24528	0.419829
Ie_Transcript_000015	200	15.6113	30.0561	14.4448	6.08725	4.08479	2.00246	7.03241
Ie_Transcript_000016	200	0.623724	0.557215	0.066509	0.978865	0.885829	0.093036	0.419829
Ie_Transcript_000017	200	1.24745	0.821298	0.426151	1.12403	2.06177	0.937748	0.392955
Ie_Transcript_000018	200	2.4949	1.67165	0.823253	2.5784	2.08361	0.494791	1.25949
Ie_Transcript_000019	200	0	0	0	0	0	0	0
Ie_Transcript_000020	200	3.74515	0	3.74515	0	0.885829	0.885829	0
Ie_Transcript_000021	200	1.98451	1.10045	0.884061	0	0.885829	0.885829	0
Ie_Transcript_000022	200	0	0	0	1.4683	2.21457	0.746276	0
Ie_Transcript_000023	201	0	0	0	0.38368	0	0.38368	0
Ie_Transcript_000024	201	1.22963	0	1.22963	0	0	0	0
Ie_Transcript_000025	201	4.6291	2.19957	2.42954	5.79911	12.8376	7.03846	7.5236
Ie_Transcript_000026	201	4.9185	2.32757	2.59093	2.22457	1.76858	0.455995	0
Ie_Transcript_000027	201	0.62243	1.75299	1.13056	0	0.520087	0.520087	2.57187
Ie_Transcript_000028	201	0	0	0	0.966519	0	0.966519	0
Ie_Transcript_000029	201	6.67891	2.40345	4.27547	2.38486	4.63086	2.246	2.07253
Ie_Transcript_000030	201	7.1077	0.763281	6.34442	5.69151	7.44625	1.75474	0.509231
Ie_Transcript_000031	201	0	0	0	0.625572	0	0.625572	0
Ie_Transcript_000032	201	0.882482	0	0.882482	0.739989	1.16335	0.423361	0.599355
Ie_Transcript_000033	201	1.52473	0	1.52473	0.48326	0.874333	0.391073	0.732305
Ie_Transcript_000034	201	0.614813	0	0.614813	0.48326	0.874333	0.391073	0.414506
Ie_Transcript_000035	201	1.22963	2.14725	0.917626	0.55208	1.99747	1.44539	0.829012
Ie_Transcript_000036	201	3.07407	1.20244	1.87163	0.966519	2.10133	1.13482	3.31605
Ie_Transcript_000037	201	0	1.74367	1.74367	0.776556	4.4504	3.67385	0
Ie_Transcript_000038	202	0	0	0	0	0.431532	0.431532	0.409272
Ie_Transcript_000039	202	3.91835	4.30343	0.385079	3.33697	2.84453	0.492444	2.3183
Ie_Transcript_000040	202	3.39479	0	3.39479	3.37976	1.34493	2.03484	0.202782
Ie_Transcript_000041	202	0	0.591945	0.591945	0	0	0	0
Ie_Transcript_000042	202	0.606106	0	0.606106	0.477223	0	0.477223	0
Ie_Transcript_000043	202	9.18644	9.3933	0.206862	0.656679	1.07779	0.421112	0.998356
Ie_Transcript_000044	202	4.20074	0	4.20074	0.853986	0	0.853986	2.64629
Ie_Transcript_000045	202	2.42442	1.08535	1.33908	0.954446	3.02072	2.06628	1.63709
Ie_Transcript_000046	202	2.42442	5.42674	3.00231	6.2039	6.04145	0.162455	5.30376
Ie_Transcript_000047	202	0	1.08535	1.08535	0.477223	0	0.477223	0
Ie_Transcript_000048	202	2.48646	1.22604	1.26042	1.79913	1.01655	0.782588	2.29969
Ie_Transcript_000049	202	32.7297	16.716	16.0137	27.0069	34.4678	7.46086	10.6411
Ie_Transcript_000050	202	0.606106	0.542674	0.063432	0.954446	0.961273	0.006827	0.946224
Ie_Transcript_000051	202	0.657526	0.602277	0.055249	3.2811	0.494886	2.78621	1.61684
Ie_Transcript_000052	202	1.15495	0	1.15495	0.547014	0	0.547014	0
Ie_Transcript_000053	202	0.606106	0	0.606106	0	0	0	0
Ie_Transcript_000054	202	2.95735	1.39373	1.56361	3.67218	0	3.67218	1.05159
Ie_Transcript_000055	202	0	1.62802	1.62802	0.506267	0	0.506267	0
Ie_Transcript_000056	202	2.42442	0.542674	1.88175	1.22915	0.431532	0.797618	0
Ie_Transcript_000057	202	3.63664	1.62802	2.00861	0	0.863064	0.863064	1.63709
Ie_Transcript_000058	202	0	0	0	1.02583	0.469816	0.556015	0
Ie_Transcript_000059	202	1.21221	1.93926	0.727051	0	0.431532	0.431532	0.409272
Ie_Transcript_000060	202	6.06106	4.34139	1.71967	6.68112	6.47298	0.208146	5.72981
Ie_Transcript_000061	203	0.597578	0	0.597578	1.33046	0.426038	0.904419	0.571465
Ie_Transcript_000062	203	2.98789	1.07117	1.91672	0.471286	2.13019	1.6589	0.808256
Ie_Transcript_000063	203	2.27809	5.70172	3.42363	2.54061	7.18846	4.64786	3.00959
Ie_Transcript_000064	203	2.98789	0.566449	2.42144	2.62752	1.27811	1.3494	0.808256
Ie_Transcript_000065	203	0	0	0	1.01851	1.15096	0.132449	0.404128
Ie_Transcript_000066	203	3.34993	1.07117	2.27876	1.37757	1.152	0.225565	0.808256
Ie_Transcript_000067	203	1.19515	0	1.19515	0	0	0	0
Ie_Transcript_000068	203	0	0.535587	0.535587	3.75963	0	3.75963	0.877959
Ie_Transcript_000069	203	0.597578	2.67793	2.08036	0	1.70415	1.70415	0.404128
Ie_Transcript_000070	203	0	0	0	0.471286	0.245153	0.226133	0
Ie_Transcript_000071	203	0.597578	1.07117	0.473595	0.471286	1.70415	1.23286	1.61651
Ie_Transcript_000072	203	2.39031	1.07117	1.31914	0.677371	0	0.677371	0.808256
Ie_Transcript_000073	203	1.95585	1.19385	0.762	5.80638	3.94694	1.85944	0
Ie_Transcript_000074	203	0.597578	0.535587	0.061991	0.471286	1.70415	1.23286	0
Ie_Transcript_000075	203	1.79273	0	1.79273	0.942572	0.426038	0.516534	0
Ie_Transcript_000076	203	0.332015	1.07117	0.739158	0.538692	0.576472	0.03778	0
Ie_Transcript_000077	203	0.597578	0.085492	0.512086	0	0.73977	0.73977	0
Ie_Transcript_000078	203	1.19515	0	1.19515	0	2.13019	2.13019	0
Ie_Transcript_000079	203	0.597578	0.84297	0.245392	2.04149	2.55622	0.51473	0
Ie_Transcript_000080	203	0	0	0	0	0	0	0
Ie_Transcript_000081	203	1.57423	0	1.57423	0	0	0	1.10289
Ie_Transcript_000082	203	10.7564	8.0338	2.7226	3.299	9.79886	6.49986	7.67843
Ie_Transcript_000083	203	0.654677	0	0.654677	0	0.456189	0.456189	0
Ie_Transcript_000084	204	2.35694	1.58596	0.770983	0	0.841385	0.841385	0
Ie_Transcript_000085	204	13.6329	13.8916	0.258678	19.645	15.5706	4.07441	13.9273
Ie_Transcript_000086	204	1.17847	1.05731	0.121164	1.13141	2.3914	1.25998	0
Ie_Transcript_000087	204	0.589236	0	0.589236	0	0	0	0.561099
Ie_Transcript_000088	204	1.17847	2.31778	1.13931	0	0.668651	0.668651	0.338014
Ie_Transcript_000089	204	4.22056	1.58596	2.6346	7.05326	7.41997	0.366711	6.38505
Ie_Transcript_000090	204	0	0	0	27.6017	22.4387	5.16305	129.83
Ie_Transcript_000091	204	2.10425	0	2.10425	1.06085	0.420692	0.640154	0
Ie_Transcript_000092	204	0	1.05731	1.05731	0.513774	0	0.513774	0
Ie_Transcript_000093	204	1.29014	0.207647	1.08249	0	0	0	0
Ie_Transcript_000094	204	0	0.134313	0.134313	3.84673	2.05484	1.79189	0.798171
Ie_Transcript_000095	204	2.80624	0.427581	2.37866	0	7.3019	7.3019	2.76497
Ie_Transcript_000096	204	0	0	0	0	0	0	0
Ie_Transcript_000097	204	0	0.671343	0.671343	0.590479	1.08939	0.498916	0.418527
Ie_Transcript_000098	204	0	0	0	0.465452	0.420692	0.04476	1.19726
Ie_Transcript_000099	204	0.637367	0.711524	0.074157	0	0	0	0
Ie_Transcript_000100	204	1.4867	0	1.4867	0	0.433568	0.433568	0
Ie_Transcript_000101	204	1.17847	0	1.17847	1.49903	0	1.49903	0.814684
Ie_Transcript_000102	204	0.781977	0.528653	0.253324	0	0	0	0.296565
Ie_Transcript_000103	204	1.76771	1.05731	0.7104	0.465452	0.420692	0.04476	0
Ie_Transcript_000104	204	0.589236	0	0.589236	0	1.13087	1.13087	1.71961
Ie_Transcript_000105	204	1.68666	0	1.68666	0	0	0	0
Ie_Transcript_000106	204	20.617	17.0086	3.60842	5.21599	6.44435	1.22836	4.45321
Ie_Transcript_000107	204	17.6771	24.8021	7.12506	4.18907	11.3157	7.12664	17.1607
Ie_Transcript_000108	205	1.54783	2.19297	0.645138	1.6541	0	1.6541	0
Ie_Transcript_000109	205	2.90551	0.521885	2.38363	0.459745	0.830964	0.371219	0
Ie_Transcript_000110	205	3.98063	0.034104	3.94653	6.90535	5.48127	1.42408	0.610307
Ie_Transcript_000111	205	0	0.521885	0.521885	1.95402	1.71395	0.240069	0.20885
Ie_Transcript_000112	205	9.6123	5.26093	4.35136	3.23831	3.70937	0.471055	6.90055
Ie_Transcript_000113	205	1.26396	0.537929	0.726034	1.48056	2.12777	0.647214	0.843068
Ie_Transcript_000114	205	10.9393	2.75784	8.18149	8.55383	11.5017	2.94782	4.92882
Ie_Transcript_000115	205	0	0.521885	0.521885	1.37923	2.49289	1.11366	0
Ie_Transcript_000116	205	0	1.56114	1.56114	0	0	0	1.09142
Ie_Transcript_000117	205	7.55434	6.26262	1.29172	7.81566	7.17837	0.637295	5.19355
Ie_Transcript_000118	205	0	0	0	0.91949	0	0.91949	0.39415
Ie_Transcript_000119	205	1.22395	2.69483	1.47088	3.93628	7.23606	3.29978	1.18245
Ie_Transcript_000120	205	0	0	0	0.496475	2.16777	1.6713	0
Ie_Transcript_000121	205	3.48662	1.8677	1.61892	3.49422	3.42701	0.06721	0.856356
Ie_Transcript_000122	205	76.7221	106.825	30.1032	41.1966	56.2985	15.1019	60.4754
Ie_Transcript_000123	205	1.38569	0	1.38569	1.30031	1.16535	0.13495	0.315217
Ie_Transcript_000124	205	0	0	0	0	0	0	0
Ie_Transcript_000125	205	2.38407	2.63857	0.254508	4.4145	3.49383	0.920672	2.57384
Ie_Transcript_000126	205	1.49669	0.814374	0.682315	1.53272	2.81374	1.28103	1.94728
Ie_Transcript_000127	205	1.16221	1.56566	0.403449	1.37923	2.07741	0.698174	0.39415
Ie_Transcript_000128	205	0.581103	0	0.581103	0	0.415482	0.415482	0
Ie_Transcript_000129	205	2.46891	0.521885	1.94702	6.30751	7.35754	1.05003	0.7883
Ie_Transcript_000130	205	0.130887	0	0.130887	0.459745	0	0.459745	0
Ie_Transcript_000131	205	6.70466	1.06222	5.64244	2.16255	3.46943	1.30688	5.48911
Ie_Transcript_000132	205	0.581103	0.83625	0.255147	0.619829	3.68831	3.06848	0
Ie_Transcript_000133	205	5.22992	2.11073	3.1192	0.459745	1.42733	0.967586	0.7883
Ie_Transcript_000134	205	0	0	0	0	0	0	0
Ie_Transcript_000135	205	2.32441	0	2.32441	0	0	0	0.39415
Ie_Transcript_000136	205	2.81737	1.00925	1.80813	0.680242	0.586252	0.09399	0
Ie_Transcript_000137	205	0	0	0	2.52198	0.837602	1.68438	0
Ie_Transcript_000138	205	9.52816	4.7538	4.77435	6.79806	7.32501	0.526957	2.33876
Ie_Transcript_000139	205	35.1169	37.1769	2.06003	3.07529	2.39879	0.676496	2.64633
Ie_Transcript_000140	205	11.6221	7.30639	4.31566	4.1377	3.32385	0.81385	3.1532
Ie_Transcript_000141	205	3.48662	1.04377	2.44285	0.91949	0.415482	0.504008	0.39415
Ie_Transcript_000142	206	1.14635	0	1.14635	0	0.501028	0.501028	0
Ie_Transcript_000143	206	1.14635	0.515296	0.631051	0.45416	0	0.45416	0
Ie_Transcript_000144	206	4.54053	0	4.54053	1.18334	2.15363	0.970289	0
Ie_Transcript_000145	206	0	1.76747	1.76747	0	0	0	0
Ie_Transcript_000146	206	0	0	0	0	0	0	0
Ie_Transcript_000147	206	4.01221	0.515296	3.49692	2.2708	2.9025	0.631704	3.11455
Ie_Transcript_000148	206	1.14635	0.826494	0.319853	1.36248	0.949119	0.413361	0
Ie_Transcript_000149	206	4.51854	3.11092	1.40762	5.19641	8.75636	3.55995	1.87569
Ie_Transcript_000150	206	0	0.515296	0.515296	0.656419	0	0.656419	0
Ie_Transcript_000151	206	10.2722	5.88158	4.39061	1.81979	3.42889	1.6091	2.591
Ie_Transcript_000152	206	9.4992	14.3397	4.84051	9.23413	12.5938	3.35971	7.83666
Ie_Transcript_000153	206	2.29269	0.515296	1.7774	0.45416	1.23118	0.77702	0
Ie_Transcript_000154	206	0	0	0	0	0	0	0
Ie_Transcript_000155	206	0.573173	0	0.573173	0	1.23118	1.23118	0
Ie_Transcript_000156	206	10.5896	5.6627	4.92695	11.2351	8.76428	2.47081	11.6328
Ie_Transcript_000157	206	72.0817	65.1577	6.924	50.4682	65.621	15.1528	29.0235
Ie_Transcript_000158	206	1.71952	2.06118	0.341664	6.30255	3.19844	3.10411	2.72523
Ie_Transcript_000159	206	1.14635	0	1.14635	0.45416	0	0.45416	0.389318
Ie_Transcript_000160	206	0.573173	1.10597	0.532792	0.57997	1.75046	1.17049	0
Ie_Transcript_000161	206	0	0	0	0.45416	1.23118	0.77702	1.55727
Ie_Transcript_000162	206	1.45169	1.12481	0.32689	2.60814	2.65814	0.050007	1.16796
Ie_Transcript_000163	206	1.71952	1.54589	0.173632	1.36248	2.05197	0.689486	0
Ie_Transcript_000164	207	0	0.599161	0.599161	0	0	0	0
Ie_Transcript_000165	207	0.340188	0	0.340188	0.635605	0	0.635605	0
Ie_Transcript_000166	207	2.26163	0	2.26163	0.448682	0	0.448682	0
Ie_Transcript_000167	207	1.69623	1.01775	0.678473	1.94877	1.79598	0.15279	1.15375
Ie_Transcript_000168	207	0	0	0	0.448682	0	0.448682	0
Ie_Transcript_000169	207	0	0	0	0	0	0	0
Ie_Transcript_000170	207	4.07417	2.54438	1.52979	4.16398	3.02499	1.139	0
Ie_Transcript_000171	207	0	0.063357	0.063357	0	0	0	0.579048
Ie_Transcript_000172	207	0.61582	0	0.61582	2.10641	2.24094	0.134534	0.969716
Ie_Transcript_000173	207	1.69623	0.287592	1.40863	1.34605	0	1.34605	1.34771
Ie_Transcript_000174	207	6.38053	4.14315	2.23738	16.6256	8.91453	7.71103	4.29705
Ie_Transcript_000175	207	2.55882	0.538384	2.02044	1.00177	3.26524	2.26347	0
Ie_Transcript_000176	207	7.95724	6.59031	1.36694	10.1471	5.53877	4.60833	9.10897
Ie_Transcript_000177	207	3.94135	0.508876	3.43247	1.79915	0.810822	0.988328	2.3075
Ie_Transcript_000178	207	0.565408	0.508876	0.056532	0	0.405411	0.405411	3.46126
Ie_Transcript_000179	207	11.3082	10.7959	0.512314	6.22536	7.80604	1.58068	6.51226
Ie_Transcript_000180	207	0	0	0	0.428379	0.810822	0.382443	0
Ie_Transcript_000181	207	1.13082	0	1.13082	1.26293	1.01474	0.248193	0.413769
Ie_Transcript_000182	207	1.20956	0	1.20956	1.79473	1.29365	0.501079	1.92292
Ie_Transcript_000183	207	2.07261	14.8833	12.8107	5.87438	4.85171	1.02267	6.39117
Ie_Transcript_000184	207	5.08868	4.81922	0.269453	3.14077	3.93651	0.795739	1.19698
Ie_Transcript_000185	207	0.223343	0	0.223343	0	0	0	0
Ie_Transcript_000186	207	1.13082	1.6639	0.533082	1.48504	1.33528	0.149764	0
Ie_Transcript_000187	207	3.1258	3.25902	0.133226	8.07628	5.12872	2.94756	3.21458
Ie_Transcript_000188	207	5.33401	2.90292	2.4311	11.524	4.14385	7.38015	1.8791
Ie_Transcript_000189	207	0.008138	1.01775	1.00961	0.448682	0	0.448682	0.769168
Ie_Transcript_000190	207	0	0.508876	0.508876	0.448682	1.7862	1.33752	0
Ie_Transcript_000191	208	24.6427	22.1014	2.54135	21.3699	32.1864	10.8165	24.148
Ie_Transcript_000192	208	8.92448	10.5543	1.62985	6.20632	6.40815	0.201833	6.45889
Ie_Transcript_000193	208	40.8551	41.7101	0.854992	41.5332	32.6655	8.86776	36.0859
Ie_Transcript_000194	208	4.46224	0.502587	3.95965	1.32993	2.80357	1.47364	3.03948
Ie_Transcript_000195	208	0	1.04665	1.04665	1.62807	1.61919	0.008879	0
Ie_Transcript_000196	208	10.824	9.09533	1.72869	4.87706	6.82507	1.94801	4.15999
Ie_Transcript_000197	208	2.23112	0	2.23112	1.32993	0.40051	0.929416	0.379935
Ie_Transcript_000198	208	3.34668	2.11956	1.22712	5.43331	5.8861	0.452795	1.1398
Ie_Transcript_000199	208	4.60578	1.50776	3.09802	6.36058	7.60968	1.2491	0.385493
Ie_Transcript_000200	208	4.95271	5.87099	0.918275	7.01391	9.47843	2.46452	2.6926
Ie_Transcript_000201	208	3.24226	3.0389	0.203362	4.89434	5.25287	0.35853	0
Ie_Transcript_000202	208	1.11556	0.502587	0.612973	0	2.52902	2.52902	0
Ie_Transcript_000203	208	9.38167	17.2459	7.86421	14.8654	13.6825	1.18295	107.113
Ie_Transcript_000204	208	0	0	0	0.866026	0	0.866026	0
Ie_Transcript_000205	208	5.58505	8.11516	2.5301	8.6528	7.7751	0.877697	4.38515
Ie_Transcript_000206	208	4.46224	2.01035	2.45189	3.34604	2.80357	0.542472	1.89968
Ie_Transcript_000207	208	0.55778	1.50776	0.949982	0.886617	0.801019	0.085598	0
Ie_Transcript_000208	208	0	0.502587	0.502587	1.08126	0.913346	0.167913	0
Ie_Transcript_000209	208	2.23112	1.50776	0.723359	2.28507	1.65364	0.631426	2.27961
Ie_Transcript_000210	208	0.33111	0	0.33111	2.20621	1.39647	0.809743	1.94533
Ie_Transcript_000211	208	0	0.502587	0.502587	3.10316	1.80725	1.29591	0.75987
Ie_Transcript_000212	208	3.90446	1.24529	2.65917	13.1431	15.0234	1.88025	12.539
Ie_Transcript_000213	208	3.12322	3.1661	0.04288	5.6009	5.14938	0.451517	4.1223
Ie_Transcript_000214	208	0	0	0	0	0.477367	0.477367	0
Ie_Transcript_000215	208	4.09569	1.00517	3.09052	3.22194	1.44491	1.77703	0
Ie_Transcript_000216	208	0.944007	0	0.944007	0	1.22401	1.22401	0.97591
Ie_Transcript_000217	208	0	0	0	0	0.428081	0.428081	0
Ie_Transcript_000218	208	0	1.50776	1.50776	0	0.40051	0.40051	0.75987
Ie_Transcript_000219	208	78.1329	59.0064	19.1264	296.252	270.396	25.8561	345.571
Ie_Transcript_000220	208	4.71422	0	4.71422	3.64287	1.47902	2.16385	0
Ie_Transcript_000221	209	9.6608	5.44697	4.21383	7.5307	14.8178	7.28715	6.70967
Ie_Transcript_000222	209	0	0	0	0	0	0	0
Ie_Transcript_000223	209	1.82494	1.14626	0.678678	0	0	0	0
Ie_Transcript_000224	209	0	0	0	0.438042	0	0.438042	0
Ie_Transcript_000225	209	7.3696	4.86593	2.50367	8.53263	4.89675	3.63587	2.62754
Ie_Transcript_000226	209	1.10058	0.505988	0.594593	0	0.797526	0.797526	0
Ie_Transcript_000227	209	1.10058	0.496412	0.604169	0	1.18703	1.18703	0.375363
Ie_Transcript_000228	209	0.55029	1.70678	1.15649	1.3716	2.23806	0.866457	0
Ie_Transcript_000229	209	0	0.496412	0.496412	0.876085	0.434461	0.441624	0
Ie_Transcript_000230	209	2.20116	0.992824	1.20834	1.32505	3.5611	2.23606	0.375363
Ie_Transcript_000231	209	7.63754	3.45446	4.18308	15.9064	20.6536	4.7472	6.38833
Ie_Transcript_000232	209	0.55029	0.175292	0.374998	1.1085	0	1.1085	0
Ie_Transcript_000233	209	2.14861	1.48924	0.659379	2.15542	0.944048	1.21137	0.329659
Ie_Transcript_000234	209	2.24499	0.76825	1.47674	1.03423	3.11721	2.08298	0.644409
Ie_Transcript_000235	209	1.65087	0.496412	1.15446	0	1.78151	1.78151	0
Ie_Transcript_000236	209	2.94204	3.69478	0.752746	0	2.26905	2.26905	1.31354
Ie_Transcript_000237	209	1.6947	1.15384	0.540869	0	0	0	0
Ie_Transcript_000238	209	1.83567	5.27799	3.44232	3.22509	5.3099	2.08481	2.62465
Ie_Transcript_000239	209	0.97487	0	0.97487	0	0	0	0.375363
Ie_Transcript_000240	209	2.75145	0.992824	1.75863	2.36169	2.53447	0.172788	0.497058
Ie_Transcript_000241	209	29.7557	20.0151	9.74063	5.06239	6.16577	1.10338	12.5448
Ie_Transcript_000242	209	2.43168	0.762845	1.66883	8.17547	3.97615	4.19932	0.662492
Ie_Transcript_000243	209	0	0	0	0.876085	1.18703	0.310949	0
Ie_Transcript_000244	209	0	0.53353	0.53353	0.461018	0	0.461018	0
Ie_Transcript_000245	209	7.85447	6.97639	0.878084	5.67438	5.58488	0.089504	7.86247
Ie_Transcript_000246	209	3.98175	2.06233	1.91942	4.71687	4.30832	0.408556	0.94473
Ie_Transcript_000247	209	6.23213	4.47753	1.7546	13.7411	17.2667	3.52556	4.10007
Ie_Transcript_000248	210	0.54294	0	0.54294	0	0	0	0
Ie_Transcript_000249	210	0.54294	0	0.54294	0.446178	0	0.446178	0.746508
Ie_Transcript_000250	210	1.08588	2.58478	1.4989	0.432892	0.390921	0.041971	0
Ie_Transcript_000251	210	0.54294	1.9614	1.41846	0.865784	2.34553	1.47974	1.1126
Ie_Transcript_000252	210	1.54418	0	1.54418	1.0834	0	1.0834	0.03041
Ie_Transcript_000253	210	0	0	0	0.432892	1.56368	1.13079	0.741735
Ie_Transcript_000254	210	11.4017	10.2973	1.1044	7.79206	13.6822	5.89018	17.4308
Ie_Transcript_000255	210	1.15884	2.9554	1.79656	1.91505	1.36896	0.546086	0
Ie_Transcript_000256	210	0	0.509064	0.509064	0.758623	0.579393	0.17923	0
Ie_Transcript_000257	210	0.842444	0	0.842444	0	0	0	0
Ie_Transcript_000258	210	0.54294	0	0.54294	0	0	0	0.741735
Ie_Transcript_000259	210	4.09041	1.47105	2.61936	1.38391	2.06604	0.682124	1.92587
Ie_Transcript_000260	210	1.08588	0.49035	0.595531	0	0.390921	0.390921	0
Ie_Transcript_000261	210	0	1.03996	1.03996	0	0	0	0
Ie_Transcript_000262	210	3.25764	0.9807	2.27694	3.03024	4.69106	1.66081	4.82127
Ie_Transcript_000263	210	0.145541	0	0.145541	0	0.500953	0.500953	0
Ie_Transcript_000264	210	3.80058	4.9035	1.10292	8.16328	10.9458	2.78252	2.2252
Ie_Transcript_000265	210	2.17176	0.9807	1.19106	1.29868	2.34553	1.04685	0
Ie_Transcript_000266	210	1.62882	1.47105	0.157771	2.27988	0.390921	1.88896	0.741735
Ie_Transcript_000267	210	1.98038	0	1.98038	4.19989	1.15681	3.04307	7.44922
Ie_Transcript_000268	210	4.34352	3.43245	0.911073	5.69609	3.04521	2.65088	2.2252
Ie_Transcript_000269	210	0	0.49035	0.49035	0	0	0	0
Ie_Transcript_000270	210	6.03134	6.08522	0.053879	6.2e-05	1.77319	1.77312	1.47163
Ie_Transcript_000271	211	1.07145	0	1.07145	3.62428	1.26584	2.35845	1.40665
Ie_Transcript_000272	211	2.14289	0.968775	1.17412	5.13423	3.08992	2.04431	0.366451
Ie_Transcript_000273	211	22.9846	24.1025	1.11797	14.9498	19.9283	4.97848	17.9379
Ie_Transcript_000274	211	2.14289	0.484387	1.65851	1.28356	1.9312	0.647644	0
Ie_Transcript_000275	211	0	0.822497	0.822497	0	0	0	0.374066
Ie_Transcript_000276	211	2.04058	0.600188	1.44039	1.03333	0.431326	0.602004	0.732903
Ie_Transcript_000277	211	0.535724	0.484387	0.051337	0	0	0	0
Ie_Transcript_000278	211	13.9288	8.71897	5.20984	10.6963	14.6921	3.99576	5.49677
Ie_Transcript_000279	211	0	0	0	0	0	0	0
Ie_Transcript_000280	211	0.535724	0	0.535724	0	0	0	0.45733
Ie_Transcript_000281	211	1.07145	1.10089	0.029446	0	2.71683	2.71683	2.39472
Ie_Transcript_000282	211	0	0	0	1.28356	0.394416	0.889141	0
Ie_Transcript_000283	211	1.07145	0.484387	0.58706	2.36927	1.9312	0.438069	1.67679
Ie_Transcript_000284	211	2.67862	0	2.67862	0	0.38624	0.38624	0
Ie_Transcript_000285	211	1.07145	0.484387	0.58706	0	0	0	0.366451
Ie_Transcript_000286	211	0.785868	0	0.785868	0.956137	0	0.956137	0
Ie_Transcript_000287	211	1.60717	0	1.60717	0.855705	1.9312	1.0755	0.366451
Ie_Transcript_000288	211	3.92681	2.42194	1.50487	9.60148	8.68275	0.918729	1.09935
Ie_Transcript_000289	211	0	0	0	0	0	0	0
Ie_Transcript_000290	211	2.14289	2.42194	0.279043	2.13926	1.54496	0.594302	0.732903
Ie_Transcript_000291	211	0	0.649523	0.649523	0	0.439919	0.439919	0.961125
Ie_Transcript_000292	211	3.32535	5.63653	2.31118	0	0	0	0
Ie_Transcript_000293	211	5.45327	2.99238	2.4609	7.93658	8.21624	0.279663	5.51079
Ie_Transcript_000294	211	1.32677	9.03039	7.70362	2.85448	2.73425	0.120228	1.19758
Ie_Transcript_000295	211	12.8574	12.6642	0.193178	12.4077	12.3597	0.048034	8.81097
Ie_Transcript_000296	211	1.24324	0	1.24324	0	0	0	0.609644
Ie_Transcript_000297	212	19.2457	18.7261	0.519633	26.5577	23.563	2.99468	7.28316
Ie_Transcript_000298	212	2.83215	0.12308	2.70907	0.937308	1.29947	0.362161	0.385777
Ie_Transcript_000299	212	4.94784	1.77313	3.17472	3.59732	3.87544	0.278113	0.035044
Ie_Transcript_000300	212	0.578837	0.774617	0.19578	4.1421	2.78377	1.35834	2.41221
Ie_Transcript_000301	212	1.69808	0.957034	0.741045	1.35547	0.71406	0.641409	0.724248
Ie_Transcript_000302	212	0	0	0	1.84648	0	1.84648	0
Ie_Transcript_000303	212	0.528641	0.478517	0.050124	0	0.381633	0.381633	0
Ie_Transcript_000304	212	62.9082	75.1272	12.2189	68.086	49.2307	18.8553	63.3717
Ie_Transcript_000305	212	5.5396	4.78517	0.754432	2.11447	0.763267	1.35121	2.33865
Ie_Transcript_000306	212	8.45825	6.4236	2.03465	11.7134	10.3907	1.32273	4.27571
Ie_Transcript_000307	212	0.608821	0	0.608821	0	0.428713	0.428713	0
Ie_Transcript_000308	212	1.05728	0	1.05728	0	0	0	0
Ie_Transcript_000309	212	16.1606	13.9484	2.21228	8.16539	8.56334	0.39796	11.1107
Ie_Transcript_000310	212	0	0.478517	0.478517	0	0	0	0.724248
Ie_Transcript_000311	212	0	0	0	0.436135	0	0.436135	0.724248
Ie_Transcript_000312	212	1.58592	2.25855	0.672624	2.5447	3.53605	0.991356	0.87634
Ie_Transcript_000313	212	0	0.591666	0.591666	0	0	0	0
Ie_Transcript_000314	212	2.11456	1.43555	0.679011	1.69158	1.1449	0.546679	1.08637
Ie_Transcript_000315	212	2.20716	0.882715	1.32444	1.46731	1.39345	0.073862	1.0691
Ie_Transcript_000316	212	1.89881	2.05878	0.159978	5.74173	7.00229	1.26056	1.49758
Ie_Transcript_000317	212	11.377	9.22325	2.15371	11.9806	12.9702	0.989596	5.3205
Ie_Transcript_000318	212	1.05728	0.454459	0.602822	0.845789	0	0.845789	1.08637
Ie_Transcript_000319	212	0.528641	0	0.528641	0.422895	1.1449	0.722005	0.724248
Ie_Transcript_000320	212	1.23048	1.0249	0.205578	0.845789	0.45597	0.389819	0
Ie_Transcript_000321	212	3.17184	3.03866	0.133186	3.46078	7.63267	4.17189	1.4485
Ie_Transcript_000322	213	0	1.2341	1.2341	0	1.89264	1.89264	1.05891
Ie_Transcript_000323	213	6.22573	14.0565	7.83079	19.1319	27.2114	8.07946	7.86001
Ie_Transcript_000324	213	2.55187	1.15932	1.39255	3.629	2.92602	0.702985	1.98997
Ie_Transcript_000325	213	0	0.252189	0.252189	0	0	0	0
Ie_Transcript_000326	213	0.521703	0	0.521703	1.31565	1.13132	0.184329	0.715769
Ie_Transcript_000327	213	1.9895	1.72456	0.264948	3.57913	1.99278	1.58636	2.13959
Ie_Transcript_000328	213	7.41809	2.51442	4.90368	12.1023	19.0284	6.92611	11.0015
Ie_Transcript_000329	213	0	0.945509	0.945509	0	0	0	0
Ie_Transcript_000330	213	2.53424	11.3694	8.83518	2.3249	2.24496	0.079931	3.76025
Ie_Transcript_000331	213	0.527489	1.41826	0.890774	3.84298	5.32957	1.4866	0.745084
Ie_Transcript_000332	213	9.91235	6.61856	3.29379	16.9821	19.6095	2.62739	3.57884
Ie_Transcript_000333	213	0	1.41826	1.41826	1.67202	3.73805	2.06603	0.357884
Ie_Transcript_000334	213	1.04341	0.472754	0.570652	0	0	0	0.79845
Ie_Transcript_000335	213	0	0	0	0	0.984706	0.984706	0
Ie_Transcript_000336	213	3.13022	0.472754	2.65746	0	0	0	0
Ie_Transcript_000337	213	3.13022	1.61789	1.51232	0.51027	0.754212	0.243942	0.357884
Ie_Transcript_000338	213	6.26043	14.1085	7.84809	1.25401	0	1.25401	0
Ie_Transcript_000339	213	1.98134	0.859179	1.12216	3.16021	5.18726	2.02705	0.706393
Ie_Transcript_000340	213	0	0	0	0.778132	0.489657	0.288475	0
Ie_Transcript_000341	213	2.60456	0.472754	2.1318	4.51209	4.72186	0.209772	3.22096
Ie_Transcript_000342	213	2.08681	0.472754	1.61406	2.13486	3.39396	1.2591	0.357884
Ie_Transcript_000343	213	2.08681	0.471859	1.61495	0	0.868467	0.868467	0
Ie_Transcript_000344	213	0.401258	0	0.401258	0	0	0	0
Ie_Transcript_000345	213	4.17362	1.41826	2.75536	2.50803	1.50842	0.999602	0.357884
Ie_Transcript_000346	213	1.04341	0.945509	0.097897	0.845235	1.90559	1.06036	0
Ie_Transcript_000347	213	174.633	189.94	15.3067	22.271	21.8722	0.398859	51.867
Ie_Transcript_000348	213	0	0	0	0	0	0	0.05304
Ie_Transcript_000349	213	0	0	0	0	0	0	0
Ie_Transcript_000350	213	0	0	0	0.517057	0.489336	0.027721	0
Ie_Transcript_000351	213	0	0.472754	0.472754	0.418005	1.28231	0.864301	0.715769
Ie_Transcript_000352	213	13.8305	11.8739	1.95652	6.70856	9.71643	3.00787	5.5723
Ie_Transcript_000353	213	6.26043	5.74735	0.513081	7.94209	8.86919	0.927109	0.715769
Ie_Transcript_000354	213	0	0	0	0.418005	0	0.418005	0.748342
Ie_Transcript_000355	213	0	1.41826	1.41826	2.09002	0.853866	1.23616	0
Ie_Transcript_000356	213	1.80346	0.58833	1.21513	2.10643	4.78755	2.68113	0
Ie_Transcript_000357	213	0.521703	0	0.521703	0.836009	1.50032	0.664315	1.07365
Ie_Transcript_000358	214	2.05966	1.23234	0.827317	1.47559	1.0679	0.40769	0
Ie_Transcript_000359	214	0	0.467111	0.467111	1.65275	1.118	0.534753	0.353718
Ie_Transcript_000360	214	0.520662	0.944769	0.424107	0.86277	1.58308	0.720309	0
Ie_Transcript_000361	214	2.57458	2.33555	0.239021	0.413188	1.49066	1.07748	0.353718
Ie_Transcript_000362	214	0.401189	0	0.401189	2.37452	1.92875	0.44577	0.353718
Ie_Transcript_000363	214	0	0.467111	0.467111	0.458611	0.372666	0.085945	0
Ie_Transcript_000364	214	2.05966	2.64506	0.585403	0.573719	0.827689	0.25397	0.851575
Ie_Transcript_000365	214	4.39156	6.11514	1.72358	4.7752	7.60262	2.82741	2.92578
Ie_Transcript_000366	214	4.63424	2.80267	1.83157	4.82931	5.64218	0.812877	3.33605
Ie_Transcript_000367	214	4.12937	2.1915	1.93787	10.7521	12.9654	2.21333	16.0951
Ie_Transcript_000368	214	15.9622	8.87511	7.08713	13.5179	16.9352	3.41733	9.90411
Ie_Transcript_000369	214	4.66392	0.982283	3.68164	2.59646	0.665597	1.93087	1.77961
Ie_Transcript_000370	214	1.02983	0.467111	0.56272	0.826375	0.745332	0.081043	0
Ie_Transcript_000371	214	7.68654	6.53955	1.14698	5.9972	5.21732	0.779873	3.8909
Ie_Transcript_000372	214	0.240054	0	0.240054	0	0	0	0
Ie_Transcript_000373	214	1.55429	2.34937	0.795073	0.413188	3.72666	3.31347	1.41487
Ie_Transcript_000374	214	1.43177	1.95487	0.523093	3.09054	1.77335	1.31719	2.62784
Ie_Transcript_000375	214	2.94314	0.968902	1.97424	1.4416	0.882867	0.558735	0
Ie_Transcript_000376	214	0	0	0	0	0	0	0
Ie_Transcript_000377	214	3.08949	1.86844	1.22105	0.413188	0.745332	0.332144	1.76859
Ie_Transcript_000378	214	1.12036	0	1.12036	0	0	0	0.435105
Ie_Transcript_000379	214	5.5e-05	0	5.5e-05	0	0	0	0
Ie_Transcript_000380	214	2.05863	0.930841	1.12779	0.497694	4.47045	3.97276	1.41487
Ie_Transcript_000381	214	0	0.644336	0.644336	2.68102	0.559753	2.12127	0.405749
Ie_Transcript_000382	214	0.618079	0.934222	0.316143	0.531481	0.53774	0.006259	0
Ie_Transcript_000383	214	8.77084	4.03742	4.73341	5.58191	6.7173	1.13539	0.488144
Ie_Transcript_000384	214	0.514915	0	0.514915	0	0	0	0.353718
Ie_Transcript_000385	214	0.514915	0.474119	0.040796	0.433474	0.402101	0.031373	0.37314
Ie_Transcript_000386	214	2.16492	1.46921	0.695714	1.79981	1.33036	0.469449	2.28475
Ie_Transcript_000387	214	2.89482	1.51761	1.3772	1.17585	1.80657	0.630726	2.36333
Ie_Transcript_000388	214	0	0	0	0	0	0	0
Ie_Transcript_000389	214	2.2374	4.86677	2.62937	1.94682	0	1.94682	0
Ie_Transcript_000390	214	0	0	0	0	0	0	0
Ie_Transcript_000391	214	16.4556	10.1215	6.3341	22.2475	32.5543	10.3068	14.4938
Ie_Transcript_000392	214	1.07309	1.01091	0.062178	0.426493	0	0.426493	0.448316
Ie_Transcript_000393	215	1.01657	0.646912	0.369654	0	0	0	0
Ie_Transcript_000394	215	0.752044	0.761654	0.00961	0.408462	0	0.408462	1.54866
Ie_Transcript_000395	215	1.25974	0	1.25974	0	0	0	0.774741
Ie_Transcript_000396	215	1.01657	0	1.01657	1.63385	0.736622	0.897227	0
Ie_Transcript_000397	215	4.21547	3.08921	1.12626	3.83576	5.84625	2.01049	0.906842
Ie_Transcript_000398	215	5.42211	2.82005	2.60206	10.7607	8.16305	2.59763	0.645757
Ie_Transcript_000399	215	3.55798	5.0774	1.51942	3.2677	3.3148	0.047104	1.04884
Ie_Transcript_000400	215	3.0497	0.923164	2.12653	0.332983	0.368311	0.035328	0
Ie_Transcript_000401	215	1.01657	1.38475	0.36818	0.408462	0	0.408462	0.699227
Ie_Transcript_000402	215	0	0	0	0	0	0	0
Ie_Transcript_000403	215	2.6707	2.30791	0.362786	3.67616	3.3148	0.361358	0.699227
Ie_Transcript_000404	215	0	2.21692	2.21692	4.56556	2.02448	2.54108	1.34474
Ie_Transcript_000405	215	1.01657	0.923164	0.093402	0	0	0	0
Ie_Transcript_000406	215	5.59111	3.23107	2.36004	10.62	13.9958	3.37581	2.31368
Ie_Transcript_000407	215	1.52485	0	1.52485	1.74479	1.47324	0.271545	0
Ie_Transcript_000408	215	2.52992	0.923164	1.60676	0.992129	1.90484	0.912713	2.65774
Ie_Transcript_000409	215	0	1.66847	1.66847	0.037313	0.491003	0.45369	1.00997
Ie_Transcript_000410	215	5.35873	3.88419	1.47454	5.31001	2.57818	2.73183	2.23884
Ie_Transcript_000411	215	3.35572	4.15442	0.798696	5.15549	5.14306	0.012427	8.56529
Ie_Transcript_000412	215	1.69318	0.767144	0.926038	2.12178	2.19407	0.072289	0
Ie_Transcript_000413	215	0	0.461582	0.461582	0	0.40158	0.40158	0
Ie_Transcript_000414	215	1.01657	1.38475	0.36818	2.85923	2.94649	0.087255	0
Ie_Transcript_000415	215	1.16937	3.19012	2.02075	4.57321	3.62671	0.946505	0.904277
Ie_Transcript_000416	215	3.85609	1.38475	2.47134	2.15542	2.74972	0.594298	1.39845
Ie_Transcript_000417	215	4.06626	1.84633	2.21994	11.9042	9.80518	2.09901	2.44729
Ie_Transcript_000418	215	1.01657	0.031949	0.984617	1.28824	0	1.28824	0.172576
Ie_Transcript_000419	215	2.03313	0.476259	1.55687	0.605712	0.368311	0.237401	0.972302
Ie_Transcript_000420	215	2.03313	0.461582	1.57155	0.816924	0.736622	0.080302	0
Ie_Transcript_000421	215	1.01657	0.461582	0.554984	2.04231	0.368311	1.674	0.699227
Ie_Transcript_000422	215	0	1.11009	1.11009	0.455718	0.826202	0.370484	0.84207
Ie_Transcript_000423	215	0.508283	0.923164	0.414881	2.85923	1.10493	1.7543	0
Ie_Transcript_000424	215	0.704937	1.7846	1.07966	3.19789	0	3.19789	0.699227
Ie_Transcript_000425	215	0.528198	0.461582	0.066616	0	0.779752	0.779752	0
Ie_Transcript_000426	215	0	0	0	0	0	0	0
Ie_Transcript_000427	215	3.74143	1.92626	1.81517	0.425804	2.26355	1.83775	1.64999
Ie_Transcript_000428	215	1.26282	0	1.26282	0	0.423347	0.423347	0
Ie_Transcript_000429	215	3.0497	0	3.0497	0.960577	0.40715	0.553427	1.39845
Ie_Transcript_000430	216	9.89122	3.79948	6.09174	2.13691	6.15886	4.02194	3.27069
Ie_Transcript_000431	216	2.00729	0.456167	1.55112	1.21153	2.54827	1.33674	0
Ie_Transcript_000432	216	1.50547	0	1.50547	1.21153	0.364039	0.847492	0
Ie_Transcript_000433	216	2.31723	1.23987	1.07736	2.14619	5.47305	3.32687	1.53942
Ie_Transcript_000434	216	6.36292	1.3685	4.99442	3.23075	2.91231	0.318437	2.07348
Ie_Transcript_000435	216	6.40546	0.456167	5.94929	1.37769	6.93532	5.55763	1.9234
Ie_Transcript_000436	216	1.50547	0	1.50547	0.413312	1.74312	1.32981	0.691159
Ie_Transcript_000437	216	10.0833	6.00245	4.08088	0.783212	5.15107	4.36786	2.92382
Ie_Transcript_000438	216	2.50911	3.64934	1.14023	1.61538	2.91231	1.29694	0.713201
Ie_Transcript_000439	216	3.51275	1.64874	1.86401	0.403844	1.75225	1.34841	0
Ie_Transcript_000440	216	1.50547	0	1.50547	0.807687	0.364039	0.443648	0
Ie_Transcript_000441	216	0.603944	0.071026	0.532918	2.04292	2.36361	0.320688	0
Ie_Transcript_000442	216	5.8583	5.14573	0.712564	4.84612	5.46059	0.614462	1.16977
Ie_Transcript_000443	216	0	0	0	0	0	0	0
Ie_Transcript_000444	216	0	0	0	0	0	0	0
Ie_Transcript_000445	216	1.00364	0.456167	0.547476	0.84443	0.775521	0.068909	0.905405
Ie_Transcript_000446	216	0.505476	0.918415	0.412939	0	0	0	0
Ie_Transcript_000447	216	3.51275	2.86198	0.650771	0	0	0	2.9431
Ie_Transcript_000448	216	0	0	0	0.766204	1.0182	0.251996	1.54825
Ie_Transcript_000449	216	21.0765	18.6484	2.4281	41.4911	40.5548	0.936268	23.838
Ie_Transcript_000450	216	0	0.472459	0.472459	1.63957	0.73938	0.900191	0.348625
Ie_Transcript_000451	216	0	0	0	0	0	0	0
Ie_Transcript_000452	216	0	0	0	0	2.18424	2.18424	0.691159
Ie_Transcript_000453	216	0	0.456167	0.456167	0	0	0	1.03674
Ie_Transcript_000454	216	0	0.912334	0.912334	0.403844	1.40754	1.0037	0.691159
Ie_Transcript_000455	216	5.46248	3.631	1.83148	1.7653	2.00441	0.239118	1.78348
Ie_Transcript_000456	216	0	0	0	0	0	0	0
Ie_Transcript_000457	216	0.501822	0.912334	0.410512	2.72774	0.728078	1.99966	0
Ie_Transcript_000458	216	0	1.3321	1.3321	1.03526	1.35962	0.324359	0.894805
Ie_Transcript_000459	216	117.266	90.929	26.337	162.344	118.427	43.9163	118.088
Ie_Transcript_000460	216	0.501822	0	0.501822	0.43319	0	0.43319	0
Ie_Transcript_000461	216	0.872037	0.899726	0.027689	0.711663	1.14438	0.432718	0
Ie_Transcript_000462	216	0.564261	0.385094	0.179167	0.403844	0.943549	0.539705	0.345579
Ie_Transcript_000463	216	0	0	0	0	0	0	0
Ie_Transcript_000464	216	1.00364	2.1067	1.10306	1.53591	1.62168	0.085774	0.345579
Ie_Transcript_000465	216	5.52004	2.48693	3.0331	8.48072	1.45616	7.02456	0.814819
Ie_Transcript_000466	216	0.501822	0.456167	0.045655	2.20324	3.7624	1.55916	0
Ie_Transcript_000467	216	0.501822	0	0.501822	0	0	0	0
Ie_Transcript_000468	216	2.13183	0	2.13183	0	0.364039	0.364039	0
Ie_Transcript_000469	216	8.78515	6.34648	2.43867	7.36832	7.09235	0.275967	9.79904
Ie_Transcript_000470	216	0	0.762577	0.762577	0	1.75017	1.75017	0.989113
Ie_Transcript_000471	216	0	0	0	0	0	0	0
Ie_Transcript_000472	216	0.819639	1.68146	0.861818	1.22716	2.4151	1.18794	0
Ie_Transcript_000473	216	15.2113	13.7306	1.48071	8.82266	8.23591	0.586745	7.424
Ie_Transcript_000474	217	0.524497	2.2901	1.7656	2.16914	2.57641	0.407279	1.72904
Ie_Transcript_000475	217	0.927856	0	0.927856	1.22185	0	1.22185	3.76649
Ie_Transcript_000476	217	0	0	0	0	0	0	0
Ie_Transcript_000477	217	1.48656	1.01544	0.471118	1.21261	1.41461	0.201999	3.89707
Ie_Transcript_000478	217	1.02473	1.00635	0.018374	1.01815	1.93497	0.916811	0
Ie_Transcript_000479	217	0.697428	1.53906	0.841628	0	0.428639	0.428639	0.341635
Ie_Transcript_000480	217	0.495519	0	0.495519	0.948094	0	0.948094	0
Ie_Transcript_000481	217	6.11596	6.70641	0.590449	5.66683	5.48867	0.178164	4.29935
Ie_Transcript_000482	217	5.94623	3.44642	2.49981	7.18783	3.59854	3.58929	2.27623
Ie_Transcript_000483	217	6.12714	1.80346	4.32368	4.52562	6.76924	2.24363	1.89719
Ie_Transcript_000484	217	0.495519	1.3526	0.857077	0	1.11244	1.11244	0
Ie_Transcript_000485	217	3.69367	0.998408	2.69527	1.59719	1.51929	0.077896	2.73308
Ie_Transcript_000486	217	3.23177	0.901731	2.33004	1.19797	1.43941	0.241443	1.36654
Ie_Transcript_000487	217	0.495519	0	0.495519	0	0	0	0
Ie_Transcript_000488	217	19.0342	7.69047	11.3437	12.9081	10.4454	2.46272	0.427644
Ie_Transcript_000489	217	1.75438	0	1.75438	0.417437	1.94115	1.52371	0
Ie_Transcript_000490	217	1.98208	0.901731	1.08035	1.71952	1.49724	0.222278	0.553685
Ie_Transcript_000491	217	3.53036	2.69835	0.83201	1.08032	3.78997	2.70964	0.362091
Ie_Transcript_000492	217	21.5211	25.2236	3.70254	29.5596	25.8165	3.74311	16.7924
Ie_Transcript_000493	217	4.45967	3.17754	1.28213	2.91846	1.60148	1.31698	4.44125
Ie_Transcript_000494	217	6.42843	10.0685	3.64011	4.36953	3.65361	0.715913	4.48754
Ie_Transcript_000495	217	0	0	0	0.424872	0	0.424872	0
Ie_Transcript_000496	217	3.30344	5.47609	2.17266	5.61928	4.71523	0.90405	1.58
Ie_Transcript_000497	217	0	1.45191	1.45191	0	0	0	0
Ie_Transcript_000498	217	0	0.450865	0.450865	0	0	0	0.341635
Ie_Transcript_000499	217	0.495519	0.450865	0.044654	0	0	0	0
Ie_Transcript_000500	217	0.991038	0	0.991038	0	1.07956	1.07956	0
Ie_Transcript_000501	217	0	0.450865	0.450865	0.867793	0	0.867793	0
Ie_Transcript_000502	217	2.32915	0	2.32915	0.456459	0	0.456459	0.341635
Ie_Transcript_000503	217	1.98208	0.450865	1.53121	1.19797	0.365989	0.831982	0
Ie_Transcript_000504	218	2.19363	1.22611	0.967524	1.11331	1.18745	0.07414	0.526824
Ie_Transcript_000505	218	4.68421	1.38065	3.30356	2.46497	1.58661	0.878363	2.10199
Ie_Transcript_000506	218	2.1505	0.982495	1.168	0	2.10359	2.10359	1.49169
Ie_Transcript_000507	218	0.489324	0	0.489324	0.789769	2.13451	1.34474	2.0267
Ie_Transcript_000508	218	1.46797	0	1.46797	1.97442	1.06726	0.907166	1.01335
Ie_Transcript_000509	218	1.33085	0.984662	0.346193	2.12091	5.43861	3.3177	2.97462
Ie_Transcript_000510	218	0	0.503197	0.503197	0	0.694164	0.694164	0
Ie_Transcript_000511	218	5.06994	4.90872	0.161222	3.22661	4.05529	0.828682	3.25636
Ie_Transcript_000512	218	0.452805	0	0.452805	2.39173	3.76851	1.37679	0.524938
Ie_Transcript_000513	218	1.0981	0.445666	0.652432	0.855316	0.763776	0.09154	0
Ie_Transcript_000514	218	0.489324	0.666741	0.177417	1.74772	1.01404	0.733684	0
Ie_Transcript_000515	218	0	0	0	0.429961	2.45169	2.02173	0
Ie_Transcript_000516	218	0.489324	0.737438	0.248114	1.15462	1.13172	0.022902	0.50652
Ie_Transcript_000517	218	1.46797	0	1.46797	0	0	0	1.40624
Ie_Transcript_000518	218	1.08815	4.87769	3.78954	3.08894	1.13786	1.95107	0.425883
Ie_Transcript_000519	218	1.46797	0	1.46797	0	0	0	0.337783
Ie_Transcript_000520	218	0	0	0	0	0	0	0
Ie_Transcript_000521	218	0.978649	0.445666	0.532983	0.848264	2.84602	1.99775	0.337783
Ie_Transcript_000522	218	4.89324	0.891332	4.00191	5.52838	4.36113	1.16725	3.71561
Ie_Transcript_000523	218	8.80784	9.35898	0.551142	22.1135	15.9053	6.20821	6.08009
Ie_Transcript_000524	218	5.20567	0.536828	4.66884	1.74781	1.17131	0.576504	1.52957
Ie_Transcript_000525	218	2.22681	0	2.22681	2.61214	2.0698	0.542343	0.440303
Ie_Transcript_000526	218	1.9573	0	1.9573	0	0	0	0
Ie_Transcript_000527	218	0	0.445666	0.445666	0.789769	0	0.789769	0.337783
Ie_Transcript_000528	218	1.85349	1.15715	0.696337	0	0	0	2.70226
Ie_Transcript_000529	218	0.489324	0.475889	0.013435	3.95996	1.11607	2.8439	0.363934
Ie_Transcript_000530	218	1.46797	0.445666	1.02231	1.62178	0.355752	1.26603	0.337783
Ie_Transcript_000531	218	0	0.445666	0.445666	1.41768	2.71132	1.29364	0
Ie_Transcript_000532	218	3.11538	4.48849	1.37311	8.22002	5.70015	2.51987	1.68891
Ie_Transcript_000533	218	0	0	0	0.414744	0.112357	0.302387	0
Ie_Transcript_000534	218	1.96919	1.57682	0.392372	2.92014	5.84605	2.92592	1.20427
Ie_Transcript_000535	218	0.503715	2.22833	1.72461	1.86486	0	1.86486	0
Ie_Transcript_000536	218	25.732	24.073	1.65904	15.8559	23.8887	8.03274	10.1249
Ie_Transcript_000537	218	1.26192	0.821243	0.440675	4.17147	4.56652	0.395049	3.83256
Ie_Transcript_000538	219	0	0	0	1.17156	0	1.17156	0
Ie_Transcript_000539	219	11.9517	8.11695	3.8347	20.3826	14.5888	5.7938	2.32687
Ie_Transcript_000540	219	13.0467	10.0024	3.04431	17.0123	17.4037	0.39146	6.34987
Ie_Transcript_000541	219	1.63277	0.965182	0.667586	0.998893	3.20504	2.20615	0.863649
Ie_Transcript_000542	219	3.96905	0	3.96905	5.46514	5.2759	0.189237	1.67005
Ie_Transcript_000543	219	1.18926	1.5553	0.366034	3.59294	5.64104	2.0481	4.39203
Ie_Transcript_000544	219	0	1.15094	1.15094	0	0	0	0.668021
Ie_Transcript_000545	219	1.93284	3.08392	1.15108	2.02731	4.67376	2.64644	1.20904
Ie_Transcript_000546	219	10.0611	11.385	1.32394	7.90555	8.73931	0.833767	3.96179
Ie_Transcript_000547	219	3.90061	0.57632	3.32429	1.43648	2.7019	1.26542	6.41904
Ie_Transcript_000548	219	2.20563	2.64336	0.437731	0	0	0	0
Ie_Transcript_000549	219	2.01499	0	2.01499	1.55563	1.90861	0.352982	0
Ie_Transcript_000550	219	0	0	0	0	1.3272	1.3272	0
Ie_Transcript_000551	219	3.38248	0	3.38248	0.840031	2.95179	2.11176	0.668021
Ie_Transcript_000552	219	7.18182	7.05753	0.124286	3.71918	4.21115	0.491966	5.81872
Ie_Transcript_000553	219	1.44963	0	1.44963	0.781038	0.351727	0.429311	0.33401
Ie_Transcript_000554	219	0.54195	1.78474	1.24279	0	1.85023	1.85023	1.57153
Ie_Transcript_000555	219	6.24311	1.94287	4.30024	8.41153	7.72027	0.691255	2.26243
Ie_Transcript_000556	219	0.507234	1.45641	0.949177	0	1.20233	1.20233	0.343064
Ie_Transcript_000557	219	2.41606	0.440561	1.9755	0.478208	0.755949	0.277741	0
Ie_Transcript_000558	219	3.64301	4.86248	1.21948	9.24566	8.57863	0.667026	2.67208
Ie_Transcript_000559	219	0.859184	0	0.859184	0.63804	0	0.63804	0
Ie_Transcript_000560	219	1.2212	1.29088	0.069682	0	1.07453	1.07453	1.18133
Ie_Transcript_000561	219	0.621889	0	0.621889	0	0	0	0
Ie_Transcript_000562	219	0.966422	1.32168	0.35526	1.56208	3.86899	2.30692	1.00203
Ie_Transcript_000563	219	1.93284	0.440561	1.49228	0.390519	0.351727	0.038792	0
Ie_Transcript_000564	219	43.7489	36.7532	6.99566	42.3228	33.0792	9.2436	46.1005
Ie_Transcript_000565	219	3.03643	0.881121	2.15531	3.2105	3.86899	0.658493	1.03165
Ie_Transcript_000566	219	7.70017	5.99466	1.70551	3.05293	4.22072	1.1678	0.560182
Ie_Transcript_000567	219	0	0.734365	0.734365	0.425315	0.351727	0.073588	0.668021
Ie_Transcript_000568	219	0.483211	0	0.483211	0.781038	0.056106	0.724932	0
Ie_Transcript_000569	219	0	0	0	0	0	0	1.20402
Ie_Transcript_000570	219	1.44963	0.477753	0.971881	0	0	0	0
Ie_Transcript_000571	219	0.966422	1.76224	0.79582	2.66299	2.20451	0.458478	0
Ie_Transcript_000572	219	1.39989	1.55277	0.152879	3.09486	0.64774	2.44712	0.862685
Ie_Transcript_000573	219	0	1.32168	1.32168	1.05156	0.351727	0.699834	1.77561
Ie_Transcript_000574	219	1.18733	0	1.18733	2.57417	1.3479	1.22627	0
Ie_Transcript_000575	219	18.614	18.1911	0.422904	23.8535	21.7926	2.06088	12.3199
Ie_Transcript_000576	219	0	0	0	0.430303	0	0.430303	0.33401
Ie_Transcript_000577	219	1.93284	0	1.93284	0	1.64141	1.64141	0.668021
Ie_Transcript_000578	219	0	0	0	0	0	0	0
Ie_Transcript_000579	219	1.11921	0.653849	0.46536	0	1.36336	1.36336	0.518887
Ie_Transcript_000580	220	0	1.10054	1.10054	1.59376	2.2334	0.639642	1.5147
Ie_Transcript_000581	220	10.808	7.16019	3.64779	11.054	10.5244	0.529545	2.52257
Ie_Transcript_000582	220	1.24306	4.56228	3.31922	2.2162	2.119	0.097201	1.14484
Ie_Transcript_000583	220	4.61876	0.888416	3.73034	2.28565	0.770258	1.51539	0.358524
Ie_Transcript_000584	220	14.57	9.41936	5.1506	6.75023	5.05458	1.69565	4.01992
Ie_Transcript_000585	220	0.506917	0.91475	0.407833	1.18912	5.68837	4.49925	0.332884
Ie_Transcript_000586	220	4.67456	1.85679	2.81777	2.70661	1.97285	0.733752	0.765656
Ie_Transcript_000587	220	24.8952	18.4142	6.48104	29.343	38.9122	9.56921	19.4485
Ie_Transcript_000588	220	0.954405	0	0.954405	1.0254	2.06702	1.04162	0.330303
Ie_Transcript_000589	220	0.477202	0	0.477202	1.26367	1.86862	0.604953	0
Ie_Transcript_000590	220	0.954405	0.87109	0.083315	1.16543	0.347776	0.817654	0
Ie_Transcript_000591	220	0.954405	0	0.954405	0.386225	0.473962	0.087737	0.351889
Ie_Transcript_000592	220	0	0.87109	0.87109	0.386225	0.695552	0.309327	0
Ie_Transcript_000593	220	2.86321	0.435545	2.42767	1.24687	2.45673	1.20986	1.78681
Ie_Transcript_000594	220	1.90881	0.953053	0.955756	0.977697	1.01182	0.034124	0.660605
Ie_Transcript_000595	220	0.954405	0.538306	0.416099	0	0.859191	0.859191	0
Ie_Transcript_000596	220	0.954405	0.255714	0.698691	0	0	0	0
Ie_Transcript_000597	220	1.05606	1.20617	0.150111	0	0	0	0
Ie_Transcript_000598	220	0.954405	0	0.954405	0.594737	0.695552	0.100815	0
Ie_Transcript_000599	220	6.48725	1.61326	4.874	3.79761	4.51235	0.714736	4.5351
Ie_Transcript_000600	220	0	0.465078	0.465078	0	1.23706	1.23706	0
Ie_Transcript_000601	220	0	0	0	0	0.695552	0.695552	0
Ie_Transcript_000602	220	2.38601	1.02436	1.36165	0.83178	0	0.83178	0.376691
Ie_Transcript_000603	220	2.38601	1.9197	0.466308	1.93112	2.78221	0.851085	0.990908
Ie_Transcript_000604	220	8.15101	8.79836	0.647345	3.91989	1.95447	1.96542	4.77155
Ie_Transcript_000605	220	1.43161	1.30663	0.124972	3.47602	1.3911	2.08492	1.32121
Ie_Transcript_000606	220	0.865422	0.435545	0.429877	0	0.963309	0.963309	1.69339
Ie_Transcript_000607	220	0.954405	0.435545	0.51886	0.442622	0.409395	0.033227	0
Ie_Transcript_000608	220	90.9685	85.6409	5.32763	49.0561	62.9012	13.8451	129.169
Ie_Transcript_000609	220	0	0	0	0.407996	0.355805	0.052191	0.786355
Ie_Transcript_000610	220	0.954405	0.508331	0.446074	0.386225	2.23441	1.84819	0
Ie_Transcript_000611	220	0	0.87109	0.87109	0.722755	0	0.722755	0.858355
Ie_Transcript_000612	220	1.92159	1.03626	0.885324	0	1.04752	1.04752	1.30621
Ie_Transcript_000613	220	0.477202	0	0.477202	1.15867	0	1.15867	0
Ie_Transcript_000614	220	3.5711	1.18091	2.39018	6.43118	4.3201	2.11109	1.95703
Ie_Transcript_000615	220	0.477202	1.30663	0.829433	0	0	0	0
Ie_Transcript_000616	220	0	1.30663	1.30663	0.476337	2.51181	2.03547	0.330303
Ie_Transcript_000617	221	0	0	0	0	0.366722	0.366722	0
Ie_Transcript_000618	221	2.14662	0.081163	2.06546	1.0499	0.796178	0.253718	0.787898
Ie_Transcript_000619	221	17.943	13.0952	4.84779	11.4247	12.3966	0.971986	11.7295
Ie_Transcript_000620	221	1.88527	0.861226	1.02404	1.52801	2.4073	0.879285	0
Ie_Transcript_000621	221	0.745859	1.66183	0.915966	0.446687	1.08669	0.640001	0
Ie_Transcript_000622	221	0	0.430613	0.430613	1.15249	1.82979	0.677297	0.326653
Ie_Transcript_000623	221	0.942636	0	0.942636	0.764006	0	0.764006	0.326653
Ie_Transcript_000624	221	0	0.45822	0.45822	0.493295	0.453653	0.039642	0.335197
Ie_Transcript_000625	221	1.90591	0.430613	1.4753	0	0	0	0
Ie_Transcript_000626	221	1.41395	0.430613	0.98334	0	0.3439	0.3439	1.57076
Ie_Transcript_000627	221	4.12287	4.0062	0.116669	0.977276	2.89508	1.91781	1.41381
Ie_Transcript_000628	221	0.471318	0	0.471318	0	0.134561	0.134561	0.326653
Ie_Transcript_000629	221	0.697727	0	0.697727	1.52869	1.37209	0.156605	0.339036
Ie_Transcript_000630	221	2.72647	1.4178	1.30867	3.969	2.22411	1.74489	1.6052
Ie_Transcript_000631	221	0	0.430613	0.430613	0.537307	0.3439	0.193407	0
Ie_Transcript_000632	221	5.65581	2.15306	3.50275	3.15413	1.7195	1.43463	1.45953
Ie_Transcript_000633	221	0.573534	2.26138	1.68784	2.00041	0.930049	1.07036	1.0396
Ie_Transcript_000634	221	0	0	0	0.886336	0	0.886336	0
Ie_Transcript_000635	221	1.41395	1.29184	0.122115	1.52801	3.7829	2.25488	1.13242
Ie_Transcript_000636	221	9.47927	3.82963	5.64964	9.76774	9.50853	0.259211	10.2926
Ie_Transcript_000637	221	0	0	0	0	0.384681	0.384681	0
Ie_Transcript_000638	221	1.57924	0.861226	0.718013	1.91734	2.35616	0.438823	0
Ie_Transcript_000639	221	1.41395	3.82268	2.40872	1.35635	1.0317	0.32465	0.653306
Ie_Transcript_000640	221	1.18405	0	1.18405	1.26838	1.40708	0.138708	0
Ie_Transcript_000641	221	0	0	0	0.395244	0.3439	0.051344	0.53934
Ie_Transcript_000642	221	8.59979	4.30171	4.29809	5.03057	7.30767	2.2771	2.9001
Ie_Transcript_000643	221	4.65098	11.1287	6.47772	5.45072	9.13826	3.68754	0.326653
Ie_Transcript_000644	221	3.36633	1.29184	2.0745	2.55955	2.16706	0.392489	0
Ie_Transcript_000645	221	0	0	0	2.35369	0.3726	1.98108	0.979959
Ie_Transcript_000646	221	2.07397	1.25218	0.82179	1.11483	0	1.11483	0.897896
Ie_Transcript_000647	221	0.471318	0.475053	0.003735	0.382003	0.687799	0.305796	0.500857
Ie_Transcript_000648	221	0.518891	0.531319	0.012428	0	0	0	0
Ie_Transcript_000649	221	0.589478	1.22676	0.637286	0	0	0	0.28531
Ie_Transcript_000650	221	1.3884	0	1.3884	0.920047	0.687799	0.232248	0
Ie_Transcript_000651	221	0.942636	0.430613	0.512023	0.788326	3.72773	2.9394	0
Ie_Transcript_000652	221	0.993164	0	0.993164	1.8337	0	1.8337	0
Ie_Transcript_000653	221	0	0	0	0	0	0	0.326653
Ie_Transcript_000654	221	0	0	0	0.764006	1.04058	0.276569	0.331338
Ie_Transcript_000655	221	2.07721	3.49723	1.42002	2.94082	0.682585	2.25823	1.53372
Ie_Transcript_000656	221	0.471318	0	0.471318	1.14601	0.891204	0.254805	0.326653
Ie_Transcript_000657	221	2.51183	2.94765	0.435822	2.03407	1.44993	0.58414	1.86116
Ie_Transcript_000658	221	0	0.380241	0.380241	0.466138	0.783498	0.31736	0
Ie_Transcript_000659	221	46.2469	53.7558	7.50895	124.337	160.277	35.9403	104.306
Ie_Transcript_000660	221	0	0	0	0.382003	0.3439	0.038103	1.30661
Ie_Transcript_000661	221	1.41395	0	1.41395	0.382003	0	0.382003	0
Ie_Transcript_000662	221	1.41395	0	1.41395	0	0	0	0.326653
Ie_Transcript_000663	222	0	0.425764	0.425764	0.377856	1.36036	0.9825	0.646124
Ie_Transcript_000664	222	1.39667	1.27729	0.119375	1.36349	1.55754	0.194047	0.846042
Ie_Transcript_000665	222	0.465556	0.425764	0.039792	0.755712	1.02027	0.264555	0.621614
Ie_Transcript_000666	222	1.86222	1.70306	0.159166	1.13357	0	1.13357	0.323062
Ie_Transcript_000667	222	2.79333	1.27729	1.51604	2.26714	2.32827	0.061137	0
Ie_Transcript_000668	222	22.9276	17.0457	5.88194	19.5456	29.1445	9.59893	1.92108
Ie_Transcript_000669	222	0.931111	0.851528	0.079583	0.755712	0	0.755712	0
Ie_Transcript_000670	222	0	0.698192	0.698192	1.56309	2.32226	0.759167	0.559785
Ie_Transcript_000671	222	2.79333	0.425764	2.36757	0.925655	1.64177	0.71612	0.323062
Ie_Transcript_000672	222	0	0	0	0	0	0	0
Ie_Transcript_000673	222	0	0	0	0	0	0	0
Ie_Transcript_000674	222	1.05734	0.151253	0.906088	4.02326	2.24975	1.77351	1.73213
Ie_Transcript_000675	222	1.40544	1.39565	0.009792	0.377856	0.680178	0.302322	0.431384
Ie_Transcript_000676	222	13.2882	23.6879	10.3997	13.0755	9.87679	3.19868	5.66377
Ie_Transcript_000677	222	1.86222	0	1.86222	0.788105	0.601484	0.186621	0.686665
Ie_Transcript_000678	222	0	0.425764	0.425764	0	2.22257	2.22257	0.536027
Ie_Transcript_000679	222	0	0	0	0	0	0	0
Ie_Transcript_000680	222	1.39667	0.425764	0.970903	3.02285	5.19559	2.17274	0.646124
Ie_Transcript_000681	222	2.50065	0.972213	1.52843	0.775233	0	0.775233	1.13376
Ie_Transcript_000682	222	2.14164	0	2.14164	1.73724	3.03829	1.30105	0.483469
Ie_Transcript_000683	222	4.29759	2.12989	2.1677	2.02442	1.43616	0.588259	3.93708
Ie_Transcript_000684	222	2.83675	0.902115	1.93463	0.456001	2.26624	1.81024	0.682754
Ie_Transcript_000685	222	1.86222	0.851528	1.01069	3.46018	4.19865	0.738468	0.33031
Ie_Transcript_000686	222	0	0	0	3.02285	2.36047	0.662375	0.546334
Ie_Transcript_000687	222	1.72607	0	1.72607	0.659345	1.43848	0.779138	0.447732
Ie_Transcript_000688	222	0	0	0	0.595434	0	0.595434	0
Ie_Transcript_000689	222	6.77709	10.4241	3.64703	6.82913	9.68464	2.85551	3.95489
Ie_Transcript_000690	222	2.94092	2.55458	0.386333	2.00858	2.53536	0.526773	3.9114
Ie_Transcript_000691	222	0.465556	0.425764	0.039792	0.377856	0	0.377856	0
Ie_Transcript_000692	222	0	0	0	0	0	0	0
Ie_Transcript_000693	222	1.86222	1.27729	0.58493	1.51142	2.38062	0.8692	0.323062
Ie_Transcript_000694	222	3.72444	1.32466	2.39978	1.66464	2.30022	0.635578	1.05685
Ie_Transcript_000695	222	0.465556	0	0.465556	1.13357	1.18477	0.051203	0.969185
Ie_Transcript_000696	222	10.5985	15.1861	4.58762	9.00009	16.1827	7.18266	9.48234
Ie_Transcript_000697	222	0	0	0	0	0.543068	0.543068	0
Ie_Transcript_000698	222	0.931111	0.425764	0.505347	1.03094	1.52068	0.48974	0.323062
Ie_Transcript_000699	222	7.06212	4.35759	2.70453	3.11799	7.14187	4.02388	3.06455
Ie_Transcript_000700	222	0	0	0	0	0	0	0
Ie_Transcript_000701	223	0	1.1762	1.1762	0.414233	1.13786	0.723627	0
Ie_Transcript_000702	223	8.18922	1.35969	6.82953	2.90328	3.50142	0.598149	2.03196
Ie_Transcript_000703	223	4.43573	5.52575	1.09002	7.4416	5.84031	1.60129	5.4717
Ie_Transcript_000704	223	2.24093	2.70544	0.464512	0.385535	0	0.385535	1.76598
Ie_Transcript_000705	223	0.919829	1.68398	0.764152	2.61642	2.35436	0.262061	1.27812
Ie_Transcript_000706	223	8.88274	4.65027	4.23246	4.93596	3.88413	1.05183	2.93973
Ie_Transcript_000707	223	0	0	0	2.07636	2.40912	0.332762	0.63906
Ie_Transcript_000708	223	2.93241	1.8186	1.1138	3.34754	3.21924	0.128294	1.24265
Ie_Transcript_000709	223	4.18508	2.94697	1.23812	11.559	12.5258	0.966809	4.24132
Ie_Transcript_000710	223	0	0	0	0	0	0	0
Ie_Transcript_000711	223	2.90307	0.420995	2.48208	2.14855	2.53818	0.389635	0
Ie_Transcript_000712	223	0.459915	0.841991	0.382076	0.906167	0	0.906167	0.563943
Ie_Transcript_000713	223	5.77249	4.29992	1.47257	9.56338	6.82614	2.73724	4.34993
Ie_Transcript_000714	223	1.85906	0	1.85906	0.806599	0.349393	0.457206	0.988191
Ie_Transcript_000715	223	1.50474	0.420995	1.08374	0	0	0	0.31953
Ie_Transcript_000716	223	1.22559	0.790321	0.435271	1.14825	1.77273	0.62448	0
Ie_Transcript_000717	223	0.919829	1.26299	0.343157	2.61642	2.01802	0.598398	0.958591
Ie_Transcript_000718	223	0.099647	0.420995	0.321348	1.06767	1.36296	0.295286	0
Ie_Transcript_000719	223	0	1.45871	1.45871	2.06651	0.727493	1.33901	1.95287
Ie_Transcript_000720	223	6.78227	0.000341	6.78193	0	0	0	0.003157
Ie_Transcript_000721	223	7.57749	4.33875	3.23874	4.0064	3.68347	0.322929	4.51295
Ie_Transcript_000722	223	0.773396	0	0.773396	0.508146	1.90179	1.39365	0.570179
Ie_Transcript_000723	223	2.29957	1.68398	0.615592	3.36396	2.01802	1.34594	2.87577
Ie_Transcript_000724	223	2.59866	0	2.59866	1.19521	0.672673	0.522534	0.79959
Ie_Transcript_000725	223	3.81202	0.500394	3.31163	1.21581	1.16877	0.047035	3.47922
Ie_Transcript_000726	223	0.459915	0	0.459915	0	0.672673	0.672673	0.63906
Ie_Transcript_000727	223	8.15505	4.94581	3.20924	11.9611	6.94095	5.02015	3.69304
Ie_Transcript_000728	223	1.37974	1.26299	0.116758	2.86476	2.18953	0.675236	0.701645
Ie_Transcript_000729	223	1.45244	0.458731	0.993711	1.95034	1.16367	0.786667	0
Ie_Transcript_000730	223	8.27846	1.50288	6.77559	5.74293	6.21224	0.469308	1.90912
Ie_Transcript_000731	223	0	0	0	0	0	0	0.673943
Ie_Transcript_000732	223	5.68253	6.32606	0.643524	3.11753	6.55492	3.43739	2.57287
Ie_Transcript_000733	223	0.459915	0	0.459915	1.12132	0.049252	1.07207	0
Ie_Transcript_000734	223	0.459915	1.26299	0.803071	0.747548	0.672673	0.074875	1.87061
Ie_Transcript_000735	223	3.58766	2.19479	1.39286	4.92108	3.78789	1.13318	1.36583
Ie_Transcript_000736	223	1.37974	0	1.37974	0.373774	0.336337	0.037437	0.31953
Ie_Transcript_000737	223	3.99929	2.5259	1.47339	2.83346	4.20816	1.3747	1.22093
Ie_Transcript_000738	223	0.919829	2.10498	1.18515	0.747548	1.04262	0.295069	0.31953
Ie_Transcript_000739	223	3.2194	1.68398	1.53542	2.50033	1.68168	0.818647	0.31953
Ie_Transcript_000740	224	1.8176	2.08153	0.263921	1.11989	0	1.11989	0.316058
Ie_Transcript_000741	224	0.908802	0.416305	0.492497	0	1.3306	1.3306	0
Ie_Transcript_000742	224	0	0	0	1.81497	0	1.81497	0.19415
Ie_Transcript_000743	224	0.642843	0.675209	0.032366	1.48138	3.67402	2.19265	0.585802
Ie_Transcript_000744	224	0	0	0	0.899573	1.98393	1.08435	0.378074
Ie_Transcript_000745	224	3.18081	2.25176	0.929053	5.37602	6.47999	1.10398	5.27631
Ie_Transcript_000746	224	0	0	0	0.685312	0	0.685312	0.406421
Ie_Transcript_000747	224	2.5544	2.89395	0.339554	3.69754	2.48803	1.20951	0.632116
Ie_Transcript_000748	224	0	0	0	0.599492	0	0.599492	0
Ie_Transcript_000749	224	2.71391	0.657459	2.05645	0	0	0	0
Ie_Transcript_000750	224	0	0	0	0.375475	0.33265	0.042825	0.316058
Ie_Transcript_000751	224	0.454401	0	0.454401	1.84877	0.876817	0.971952	0.948174
Ie_Transcript_000752	224	0	0.416305	0.416305	7.83132	7.47125	0.360074	6.1082
Ie_Transcript_000753	224	0.87858	1.5904	0.711816	0	0	0	0.851667
Ie_Transcript_000754	224	9.09793	5.20982	3.88811	7.15261	7.12359	0.029026	4.24429
Ie_Transcript_000755	224	0.454401	1.24891	0.794514	1.10926	0	1.10926	0.316058
Ie_Transcript_000756	224	2.27201	1.36277	0.909234	0.811526	1.74957	0.938041	0
Ie_Transcript_000757	224	0.908802	0	0.908802	0.88427	1.13773	0.253464	3.28105
Ie_Transcript_000758	224	3.31971	3.79322	0.473507	7.9159	10.3308	2.41494	1.46665
Ie_Transcript_000759	224	0	0.416305	0.416305	2.21852	3.05065	0.832123	1.37926
Ie_Transcript_000760	224	3.38131	0.835554	2.54576	3.77047	2.32699	1.44348	2.60825
Ie_Transcript_000761	224	1.8176	1.75351	0.0641	3.85901	1.9959	1.86311	1.58029
Ie_Transcript_000762	224	0	1.77512	1.77512	0	0	0	0
Ie_Transcript_000763	224	2.27201	1.9095	0.362502	3.85993	9.0929	5.23297	0.632116
Ie_Transcript_000764	224	0.843907	1.69717	0.853263	2.63267	0	2.63267	0.53138
Ie_Transcript_000765	224	4.08428	4.57878	0.494498	2.99994	0.873003	2.12693	0.671544
Ie_Transcript_000766	224	0.454401	0	0.454401	1.10926	0	1.10926	0
Ie_Transcript_000767	224	0	0.450309	0.450309	0.739508	1.3306	0.591094	0.688266
Ie_Transcript_000768	224	0	1.28488	1.28488	0.851249	0.365086	0.486163	0
Ie_Transcript_000769	224	3.81422	2.91414	0.900083	1.10926	1.39395	0.284685	4.42481
Ie_Transcript_000770	224	0.908802	0.416305	0.492497	0.369754	0.33265	0.037104	0
Ie_Transcript_000771	224	5.58107	2.49783	3.08323	3.13351	6.76872	3.63522	1.58029
Ie_Transcript_000772	224	2.03459	1.66522	0.369374	1.53614	2.32855	0.792417	0
Ie_Transcript_000773	224	0.908802	0	0.908802	1.87369	1.35403	0.519659	1.58029
Ie_Transcript_000774	225	3.14315	2.88191	0.261243	4.03076	7.11204	3.08128	1.27168
Ie_Transcript_000775	225	3.40906	0	3.40906	0.731615	0	0.731615	0
Ie_Transcript_000776	225	0.11685	0	0.11685	0.993012	2.75483	1.76182	0
Ie_Transcript_000777	225	1.79609	0.823402	0.972684	0.841672	0.329038	0.512634	0.312642
Ie_Transcript_000778	225	2.24511	2.0585	0.186602	4.70562	3.29038	1.41525	1.32418
Ie_Transcript_000779	225	5.83728	3.692	2.14528	7.68196	4.78056	2.9014	2.54324
Ie_Transcript_000780	225	1.20779	0	1.20779	0.464853	0	0.464853	0.371218
Ie_Transcript_000781	225	1.79609	2.47021	0.67412	1.73009	0.662422	1.06767	0.937926
Ie_Transcript_000782	225	4.8691	3.26362	1.60548	5.72117	5.28244	0.43873	3.27927
Ie_Transcript_000783	225	0.428371	0	0.428371	1.09742	0	1.09742	0
Ie_Transcript_000784	225	4.04119	5.35211	1.31092	3.29227	2.6323	0.659968	3.43906
Ie_Transcript_000785	225	3.05887	1.86592	1.19295	4.38969	2.89519	1.4945	2.38264
Ie_Transcript_000786	225	2.69413	0.823402	1.87073	2.19484	5.59364	3.39879	2.50114
Ie_Transcript_000787	225	0	0	0	0.731615	0.352547	0.379068	0
Ie_Transcript_000788	225	1.47128	4.73459	3.26331	4.46357	6.49993	2.03636	1.65442
Ie_Transcript_000789	225	9.78373	6.4074	3.37634	5.57099	11.9644	6.39341	6.04831
Ie_Transcript_000790	225	1.5534	0.411701	1.1417	0.365808	0.857384	0.491576	0.312642
Ie_Transcript_000791	225	0	0.411701	0.411701	1.90118	1.36661	0.534578	0
Ie_Transcript_000792	225	5.19572	3.24576	1.94996	9.68554	6.98255	2.70299	4.73273
Ie_Transcript_000793	225	1.34706	0.568446	0.778618	1.96802	1.94458	0.023439	0.625284
Ie_Transcript_000794	225	2.62783	0.595417	2.03241	0.452213	2.02183	1.56961	0.424615
Ie_Transcript_000795	225	5.10245	5.40315	0.300695	2.40068	1.58872	0.811965	1.93457
Ie_Transcript_000796	225	3.84757	0.411701	3.43587	1.82904	1.5044	0.32464	0
Ie_Transcript_000797	225	0	0	0	0.365808	0.987113	0.621305	0
Ie_Transcript_000798	225	0.832144	0.75123	0.080914	1.29228	0	1.29228	1.25057
Ie_Transcript_000799	225	0	0	0	0	0	0	0
Ie_Transcript_000800	225	1.34706	1.15711	0.189956	2.39943	1.54682	0.85261	1.06369
Ie_Transcript_000801	225	134.93	153.175	18.2446	59.4687	55.2792	4.18953	40.7579
Ie_Transcript_000802	225	2.18193	0.030527	2.1514	2.87683	2.36929	0.507539	0.370907
Ie_Transcript_000803	225	0.449021	0.307219	0.141802	0.848977	3.15975	2.31078	0
Ie_Transcript_000804	225	0.529828	0	0.529828	0.49613	0.349934	0.146196	0
Ie_Transcript_000805	225	0.516623	0.723897	0.207274	0.453157	2.17247	1.71932	1.24657
Ie_Transcript_000806	225	6.68514	8.31129	1.62615	9.0175	12.4681	3.45058	5.67288
Ie_Transcript_000807	225	34.5999	26.1495	8.4504	8.3769	8.92383	0.546924	20.8714
Ie_Transcript_000808	225	0.528334	0	0.528334	0.6198	0.487654	0.132146	0
Ie_Transcript_000809	225	0	0	0	0	0	0	0
Ie_Transcript_000810	225	0	3.55984	3.55984	0.731615	2.61886	1.88724	1.56321
Ie_Transcript_000811	225	0	0	0	1.28649	0.987113	0.299377	0
Ie_Transcript_000812	225	0	0.823402	0.823402	0.425774	0	0.425774	0
Ie_Transcript_000813	225	2.75387	1.8648	0.88907	4.92467	5.70896	0.784288	4.68558
Ie_Transcript_000814	225	0	0.823402	0.823402	0	0.787839	0.787839	0
Ie_Transcript_000815	225	1.32279	0.624565	0.698228	2.40917	0.921232	1.48794	1.33407
Ie_Transcript_000816	225	5.83473	1.6468	4.18792	7.39351	5.36361	2.02991	2.60468
Ie_Transcript_000817	225	4.42485	2.24496	2.17989	4.6196	3.39913	1.22047	1.36955
Ie_Transcript_000818	226	1.50535	2.88069	1.37534	1.20609	0.052102	1.15399	0
Ie_Transcript_000819	226	0	0.407187	0.407187	1.52417	1.62748	0.103311	0.927839
Ie_Transcript_000820	226	0.443758	1.22156	0.777804	1.08582	0	1.08582	0
Ie_Transcript_000821	226	0.443758	1.22156	0.777804	0.72388	0	0.72388	0.618559
Ie_Transcript_000822	226	2.45546	0.738316	1.71714	1.98497	0.325496	1.65948	0
Ie_Transcript_000823	226	1.77503	0.45987	1.31516	0	0	0	0.30928
Ie_Transcript_000824	226	0	0	0	0.72388	0	0.72388	0
Ie_Transcript_000825	226	0	0.407187	0.407187	0.72388	0.650991	0.072889	1.23712
Ie_Transcript_000826	226	1.60267	0.578957	1.02371	0.439987	3.16824	2.72825	0.631522
Ie_Transcript_000827	226	0	0	0	2.42298	0	2.42298	1.52219
Ie_Transcript_000828	226	0.789919	1.22156	0.431643	1.79823	0.560034	1.2382	1.25774
Ie_Transcript_000829	226	3.53427	2.39409	1.14018	4.15416	5.88539	1.73122	1.99966
Ie_Transcript_000830	226	1.321	0.688723	0.632279	1.55814	0.618461	0.939675	0.962152
Ie_Transcript_000831	226	1.77503	0.463331	1.3117	0	0.325496	0.325496	0
Ie_Transcript_000832	226	12.7965	7.88823	4.90829	8.45486	5.1741	3.28077	1.20449
Ie_Transcript_000833	226	1.70096	0	1.70096	0.103091	1.14442	1.04133	0.775026
Ie_Transcript_000834	226	0	0	0	4.20821	2.75197	1.45624	4.43378
Ie_Transcript_000835	226	2.21839	0.407187	1.81121	0.36194	0.976487	0.614547	0.927839
Ie_Transcript_000836	226	0	0.407187	0.407187	0.631132	1.30966	0.678525	0.698007
Ie_Transcript_000837	226	0.737337	0	0.737337	0	0	0	0
Ie_Transcript_000838	226	0.060777	0	0.060777	0.803731	1.19092	0.387193	0
Ie_Transcript_000839	226	0.935425	0.450087	0.485338	0.36194	0.802711	0.440771	0
Ie_Transcript_000840	226	9.47245	1.49469	7.97776	1.00615	2.86402	1.85786	2.87368
Ie_Transcript_000841	226	1.33127	0.407187	0.924086	0	0.666579	0.666579	0.618559
Ie_Transcript_000842	226	11.9815	8.95812	3.02334	20.6306	14.9728	5.65778	6.49487
Ie_Transcript_000843	226	0.160074	0	0.160074	1.31438	0	1.31438	0.053342
Ie_Transcript_000844	226	2.21879	1.63721	0.58158	0.578727	0	0.578727	0.927839
Ie_Transcript_000845	226	10.1885	5.34329	4.84524	5.42067	6.08248	0.661815	6.66817
Ie_Transcript_000846	226	0.443758	0	0.443758	0	0.092362	0.092362	1.23712
Ie_Transcript_000847	226	0	0.515353	0.515353	0.367232	0.343716	0.023516	0.642213
Ie_Transcript_000848	226	0.750033	0	0.750033	0	0	0	0
Ie_Transcript_000849	226	0.515845	0	0.515845	0	1.37323	1.37323	0
Ie_Transcript_000850	226	1.77503	0.814375	0.960656	3.25746	1.95297	1.30449	0.927839
Ie_Transcript_000851	226	0.443758	0	0.443758	0	0.650991	0.650991	0
Ie_Transcript_000852	226	1.33127	0	1.33127	0.397399	0	0.397399	0.927956
Ie_Transcript_000853	226	3.10112	1.4899	1.61122	4.90024	5.08242	0.182179	1.13498
Ie_Transcript_000854	226	6.00298	4.35692	1.64606	2.33085	1.98679	0.344064	0.963736
Ie_Transcript_000855	226	0	1.72156	1.72156	0	0	0	0.728213
Ie_Transcript_000856	226	0.658473	0.414006	0.244467	0	0	0	0
Ie_Transcript_000857	226	6.81027	7.8052	0.994935	8.87083	9.51975	0.648921	4.96235
Ie_Transcript_000858	226	10.2649	9.41582	0.849131	5.37185	13.7521	8.38023	2.42958
Ie_Transcript_000859	226	11.7193	5.13831	6.58095	9.28571	10.7377	1.452	1.97323
Ie_Transcript_000860	226	0	0	0	0	0.325496	0.325496	0
Ie_Transcript_000861	226	0.443758	0.407187	0.036571	7.72469	8.51018	0.78549	2.90459
Ie_Transcript_000862	226	16.6306	11.799	4.83156	13.0258	8.59721	4.42863	13.3748
Ie_Transcript_000863	226	0	0	0	0	0	0	0
Ie_Transcript_000864	226	0.443758	0	0.443758	0.36194	0.650991	0.289051	0
Ie_Transcript_000865	226	8.17408	7.34794	0.826135	0.63849	1.05933	0.420843	1.69995
Ie_Transcript_000866	226	3.22861	1.86674	1.36187	1.765	2.77153	1.00653	4.06255
Ie_Transcript_000867	226	0.91273	1.35996	0.447227	0.706465	0	0.706465	2.19901
Ie_Transcript_000868	227	0.438572	1.20828	0.769708	0.377297	0	0.377297	0
Ie_Transcript_000869	227	4.99312	4.02256	0.970566	6.81112	5.91544	0.895685	11.2712
Ie_Transcript_000870	227	0.438572	0.40276	0.035812	0	0	0	0
Ie_Transcript_000871	227	0	0	0	0	1.62804	1.62804	0.305975
Ie_Transcript_000872	227	1.75429	0	1.75429	0	0.64404	0.64404	0
Ie_Transcript_000873	227	0.637903	0	0.637903	0.420343	0.64404	0.223697	0.305975
Ie_Transcript_000874	227	0	0	0	0.716303	0.32202	0.394283	0.305975
Ie_Transcript_000875	227	1.31572	0	1.31572	1.77077	1.28808	0.482691	2.14182
Ie_Transcript_000876	227	0.877144	0.40276	0.474384	0	0.446114	0.446114	0
Ie_Transcript_000877	227	0.578941	0	0.578941	0	0.32202	0.32202	0
Ie_Transcript_000878	227	1.31572	1.20828	0.107437	0.358152	0.96606	0.607908	0
Ie_Transcript_000879	227	2.19286	2.41656	0.223698	0.716303	1.6101	0.893796	1.52988
Ie_Transcript_000880	227	1.59872	2.81932	1.2206	0.400461	0.770292	0.369831	0.712729
Ie_Transcript_000881	227	0.877144	0.98357	0.106426	0.484148	0.96606	0.481912	0
Ie_Transcript_000882	227	0.49562	0	0.49562	0.33948	0.143587	0.195893	0
Ie_Transcript_000883	227	1.75429	2.0138	0.25951	2.50706	1.28808	1.21898	0.305975
Ie_Transcript_000884	227	3.28209	1.88067	1.40142	3.64374	2.95409	0.689649	5.65135
Ie_Transcript_000885	227	5.62833	3.16363	2.4647	3.14526	5.44916	2.3039	1.96563
Ie_Transcript_000886	227	0	0	0	0	0.64404	0.64404	0
Ie_Transcript_000887	227	3.49954	0.967712	2.53182	1.92912	3.13821	1.20909	0
Ie_Transcript_000888	227	0.877144	0.436385	0.440759	0	0	0	0
Ie_Transcript_000889	227	0	0	0	2.66732	1.75749	0.909834	0.230293
Ie_Transcript_000890	227	0.877144	0.515739	0.361405	0.716303	0.64404	0.072263	0
Ie_Transcript_000891	227	1.75161	0	1.75161	1.02148	1.07003	0.04854	1.42371
Ie_Transcript_000892	227	2.32396	8.37807	6.05411	3.29532	1.04067	2.25465	7.67538
Ie_Transcript_000893	227	3.07001	1.20828	1.86173	4.43155	2.36694	2.06461	1.52988
Ie_Transcript_000894	227	1.31572	1.0772	0.23852	3.3919	3.86424	0.472341	1.75782
Ie_Transcript_000895	227	1.31572	0.80552	0.510197	1.68836	2.08237	0.394011	1.49439
Ie_Transcript_000896	227	0	0.55539	0.55539	0	0	0	0
Ie_Transcript_000897	227	0	1.20828	1.20828	1.53368	0.64404	0.889641	0.305975
Ie_Transcript_000898	227	0	1.20828	1.20828	1.91756	2.46782	0.550254	0
Ie_Transcript_000899	227	13.2082	13.1342	0.07401	9.24553	13.7435	4.498	11.8261
Ie_Transcript_000900	227	0	0	0	1.79076	0.32202	1.46874	0.61195
Ie_Transcript_000901	227	2.82975	1.20828	1.62147	2.31349	2.57616	0.262669	0.362187
Ie_Transcript_000902	227	3.63156	4.08979	0.458231	3.09334	7.04021	3.94686	1.5235
Ie_Transcript_000903	227	6.27486	4.37931	1.89555	4.11379	4.88835	0.774559	1.38085
Ie_Transcript_000904	227	7.20371	2.0138	5.18991	2.08308	1.56796	0.515124	1.37801
Ie_Transcript_000905	227	1.46966	0.80552	0.664142	0.438058	1.8766	1.43854	0
Ie_Transcript_000906	227	0.438572	0	0.438572	0.442434	0	0.442434	0.305975
Ie_Transcript_000907	227	0.438572	1.20828	0.769708	1.48757	2.15367	0.666098	1.14105
Ie_Transcript_000908	228	2.60071	0.456419	2.1443	0.918832	0.679653	0.239179	0
Ie_Transcript_000909	228	0.433452	0	0.433452	1.06332	0.955813	0.107506	0
Ie_Transcript_000910	228	2.90486	1.81769	1.08717	1.42085	2.28801	0.867154	1.17827
Ie_Transcript_000911	228	0.673392	0	0.673392	0	0	0	0
Ie_Transcript_000912	228	3.16696	2.34627	0.820691	0	0.383747	0.383747	0.354824
Ie_Transcript_000913	228	0.866905	0.398416	0.468489	0.35444	0.318604	0.035836	0
Ie_Transcript_000914	228	1.90879	1.48659	0.422193	0	0	0	0
Ie_Transcript_000915	228	7.73273	8.13701	0.404281	6.60975	3.95941	2.65034	4.78475
Ie_Transcript_000916	228	0.793219	0.398416	0.394803	1.51048	0.588643	0.921834	0.605474
Ie_Transcript_000917	228	0	0.398416	0.398416	0	0.318604	0.318604	0
Ie_Transcript_000918	228	0.866905	0	0.866905	1.06332	0.318604	0.744715	0.605474
Ie_Transcript_000919	228	3.03417	1.59366	1.4405	3.89884	3.82325	0.075582	1.51369
Ie_Transcript_000920	228	0.433452	0.398416	0.035036	1.51663	1.44545	0.071172	0.357851
Ie_Transcript_000921	228	4.04153	1.17662	2.86491	2.35265	2.70799	0.355343	2.03053
Ie_Transcript_000922	228	0	0.95592	0.95592	1.2372	0.788373	0.448831	1.5796
Ie_Transcript_000923	228	3.0271	2.3905	0.6366	4.23035	3.81537	0.414981	2.11916
Ie_Transcript_000924	228	0	0	0	0.434848	1.99359	1.55874	0
Ie_Transcript_000925	228	1.73381	0	1.73381	0	0	0	0.177392
Ie_Transcript_000926	228	2.28476	2.38041	0.095651	4.11689	1.43842	2.67847	2.0211
Ie_Transcript_000927	228	0.48258	2.57052	2.08794	0.3951	2.02314	1.62804	0
Ie_Transcript_000928	228	0	0	0	1.81254	0.318604	1.49394	3.38465
Ie_Transcript_000929	228	9.65313	5.94451	3.70862	10.0133	6.4589	3.55445	2.61837
Ie_Transcript_000930	228	6.06833	3.71576	2.35257	3.47886	2.86732	0.611538	0
Ie_Transcript_000931	228	0.433452	0	0.433452	0.708879	0	0.708879	0
Ie_Transcript_000932	228	1.38554	1.25749	0.128054	1.1373	1.83043	0.693137	2.11992
Ie_Transcript_000933	228	2.16726	0.295153	1.87211	0.35444	0	0.35444	0.302737
Ie_Transcript_000934	228	1.30036	0.796832	0.503525	1.06332	3.09507	2.03175	0.908212
Ie_Transcript_000935	228	0.433452	0.199898	0.233554	2.88805	3.33257	0.444525	0
Ie_Transcript_000936	228	2.16726	4.38258	2.21532	9.30493	9.23953	0.065403	3.33011
Ie_Transcript_000937	228	0	0	0	0.373276	2.65999	2.28671	0
Ie_Transcript_000938	228	5.69861	3.87079	1.82782	9.62959	9.2044	0.425193	1.25941
Ie_Transcript_000939	228	0.594596	0	0.594596	2.45391	3.16461	0.710701	0.863495
Ie_Transcript_000940	228	1.30036	0	1.30036	0.35444	0.531061	0.176621	0.017719
Ie_Transcript_000941	228	0.433452	0	0.433452	1.06332	0	1.06332	0
Ie_Transcript_000942	228	1.69804	0.659954	1.03808	1.59069	5.31198	3.72129	1.94692
Ie_Transcript_000943	228	1.73381	0	1.73381	1.50133	1.09139	0.409935	2.68028
Ie_Transcript_000944	228	3.46762	1.00267	2.46495	5.61238	5.03843	0.57395	1.0829
Ie_Transcript_000945	228	6.25784	1.06286	5.19498	3.24341	4.22912	0.985709	1.89015
Ie_Transcript_000946	228	1.3427	3.39582	2.05312	2.78102	5.80212	3.02111	1.58086
Ie_Transcript_000947	228	10.7014	6.21853	4.48285	9.89627	13.7055	3.80919	6.24641
Ie_Transcript_000948	228	1.30036	1.02692	0.27344	2.99586	2.23023	0.76563	0.302737
Ie_Transcript_000949	228	3.64162	5.03625	1.39463	2.07491	2.53816	0.463248	2.07804
Ie_Transcript_000950	229	3.08861	5.51821	2.4296	0.383279	2.99994	2.61666	0.985318
Ie_Transcript_000951	229	6.06645	2.97849	3.08797	3.73221	4.89943	1.16722	1.49781
Ie_Transcript_000952	229	1.14489	0.827072	0.31782	0	0	0	0
Ie_Transcript_000953	229	0.61402	0	0.61402	1.42508	1.98405	0.558971	0.384946
Ie_Transcript_000954	229	0.505211	0	0.505211	0.386091	0	0.386091	0
Ie_Transcript_000955	229	0.504634	0.657078	0.152444	0	0	0	0.438666
Ie_Transcript_000956	229	2.41182	0.901735	1.51008	1.94651	4.15429	2.20778	1.33262
Ie_Transcript_000957	229	0.428419	1.55772	1.1293	0.96731	0.366267	0.601043	0.34632
Ie_Transcript_000958	229	0.981176	1.24675	0.265577	1.95419	3.12204	1.16786	0.683383
Ie_Transcript_000959	229	0.856837	2.7591	1.90226	2.10468	1.26098	0.843698	0.898687
Ie_Transcript_000960	229	1.02321	0	1.02321	0	1.53808	1.53808	0
Ie_Transcript_000961	229	4.0173	1.24369	2.77361	1.15397	0.850713	0.303258	0.299562
Ie_Transcript_000962	229	1.28526	2.36495	1.07969	1.05234	1.57623	0.523888	0.599125
Ie_Transcript_000963	229	0	0	0	0	0	0	0
Ie_Transcript_000964	229	0.923321	0.622003	0.301318	2.43481	1.98823	0.446584	1.60592
Ie_Transcript_000965	229	2.92621	1.18247	1.74374	1.40312	1.57441	0.171286	0.681402
Ie_Transcript_000966	229	0.856837	0.394157	0.46268	1.40312	0	1.40312	0
Ie_Transcript_000967	229	5.14102	0.788315	4.35271	1.17458	4.31432	3.13975	3.59475
Ie_Transcript_000968	229	0.896292	7.83168	6.93539	9.8106	21.2758	11.4652	25.3749
Ie_Transcript_000969	229	0.856837	0.788315	0.068522	1.26891	0	1.26891	0
Ie_Transcript_000970	229	0	0	0	1.40312	0	1.40312	0
Ie_Transcript_000971	229	3.76817	2.56849	1.19968	2.26608	1.0698	1.19628	2.69606
Ie_Transcript_000972	229	0.428419	0.394157	0.034262	1.08018	0.964066	0.116119	0.299562
Ie_Transcript_000973	229	3.80018	4.12537	0.325188	1.15326	3.22243	2.06917	0.599125
Ie_Transcript_000974	229	0	0.829164	0.829164	0	0.343788	0.343788	0
Ie_Transcript_000975	229	1.54228	1.86605	0.323772	0.530435	1.61252	1.08209	0.815279
Ie_Transcript_000976	229	3.82662	1.60349	2.22313	4.01098	2.78551	1.22547	1.2259
Ie_Transcript_000977	229	2.09226	0.178513	1.91374	0.85679	0	0.85679	0.768927
Ie_Transcript_000978	229	15.7051	15.4864	0.218638	22.585	25.1997	2.61465	10.4034
Ie_Transcript_000979	229	88.3873	75.8883	12.4991	43.5476	67.9158	24.3682	65.6932
Ie_Transcript_000980	229	0.428419	0	0.428419	0.35078	0.945737	0.594957	0
Ie_Transcript_000981	229	3.22875	1.10715	2.1216	2.6172	1.92613	0.69107	1.93075
Ie_Transcript_000982	229	0.428419	0.394157	0.034262	0.70156	1.4434	0.741844	0
Ie_Transcript_000983	229	2.90303	0.788315	2.11471	48.3473	41.6667	6.68058	2.945
Ie_Transcript_000984	229	4.28419	2.7591	1.52509	3.15702	2.83721	0.31981	1.79737
Ie_Transcript_000985	229	2.82451	0.428936	2.39557	0.928913	2.82649	1.89758	0.936471
Ie_Transcript_000986	229	1.53095	0.788315	0.742632	4.20936	5.46152	1.25216	0
Ie_Transcript_000987	229	0.158821	1.57663	1.41781	2.15349	1.26098	0.892503	0.299562
Ie_Transcript_000988	229	4.00832	3.20718	0.801144	1.96536	4.44502	2.47966	2.41748
Ie_Transcript_000989	229	0.004262	0	0.004262	0	0	0	0
Ie_Transcript_000990	229	6.8547	1.97079	4.88391	4.09037	2.04903	2.04134	0.898687
Ie_Transcript_000991	229	1.5974	1.26291	0.334488	0.35078	0	0.35078	0
Ie_Transcript_000992	229	10.1807	4.38453	5.79615	13.1553	4.42367	8.73158	2.72999
Ie_Transcript_000993	229	7.28312	3.3601	3.92302	0.767197	2.20672	1.43952	4.0408
Ie_Transcript_000994	229	5.56944	5.41327	0.156173	2.45546	1.73489	0.720571	2.09694
Ie_Transcript_000995	230	2.72985	1.17953	1.55033	4.21739	3.03315	1.18424	0
Ie_Transcript_000996	230	3.81132	3.06692	0.744398	5.5355	3.47528	2.06022	4.43581
Ie_Transcript_000997	230	4.74944	0.468232	4.28121	2.67443	3.42656	0.752134	1.49655
Ie_Transcript_000998	230	0.492021	0.467978	0.024043	1.17798	0.367995	0.809989	0
Ie_Transcript_000999	230	3.4704	0.092327	3.37808	2.07114	2.84876	0.777624	1.05904
Ie_Transcript_001000	230	0	0	0	1.15453	0	1.15453	0
Ie_Transcript_001001	230	0.447356	0.843392	0.396036	1.39966	0.725475	0.674188	0
Ie_Transcript_001002	230	0	0	0	0	1.06294	1.06294	0
Ie_Transcript_001003	230	2.54088	1.16993	1.37095	3.8187	1.87431	1.94439	1.77862
Ie_Transcript_001004	230	2.92677	1.14974	1.77703	0.69431	0.395626	0.298684	0
Ie_Transcript_001005	230	0.84696	0.779953	0.067007	0.347155	0.623884	0.276729	1.95789
Ie_Transcript_001006	230	1.41023	1.77733	0.367097	0.347155	0.311942	0.035213	0.44633
Ie_Transcript_001007	230	0	1.71477	1.71477	0	2.81982	2.81982	2.76209
Ie_Transcript_001008	230	1.27044	0	1.27044	0.69431	0.936576	0.242266	0
Ie_Transcript_001009	230	1.03979	0	1.03979	0	1.85122	1.85122	0
Ie_Transcript_001010	230	2.1174	0.398105	1.7193	1.74875	0.454841	1.29391	0
Ie_Transcript_001011	230	10.7269	4.07995	6.64696	0.347155	0.311942	0.035213	0.296436
Ie_Transcript_001012	230	0.872367	0.946285	0.073918	2.37439	1.32556	1.04884	2.43697
Ie_Transcript_001013	230	2.54088	0.389977	2.1509	2.43008	3.7433	1.31322	2.37149
Ie_Transcript_001014	230	0.427028	0	0.427028	0.349874	0	0.349874	1.18887
Ie_Transcript_001015	230	1.72234	0.389977	1.33236	0	1.24777	1.24777	0
Ie_Transcript_001016	230	1.27044	2.33986	1.06942	1.28408	1.6092	0.325119	1.71275
Ie_Transcript_001017	230	1.27044	1.16993	0.10051	0.347155	0.311942	0.035213	0
Ie_Transcript_001018	230	1.27044	0.389977	0.880463	0	0.129465	0.129465	0.889309
Ie_Transcript_001019	230	0	0	0	0	0	0	0
Ie_Transcript_001020	230	3.80882	1.32193	2.48689	6.42877	8.28087	1.8521	0.540503
Ie_Transcript_001021	230	1.69392	1.94988	0.255963	5.55448	6.23884	0.684363	3.55724
Ie_Transcript_001022	230	0.875799	0	0.875799	0	0	0	0
Ie_Transcript_001023	230	0.84696	0.001906	0.845054	0.358613	1.28617	0.927555	1.20131
Ie_Transcript_001024	230	0.42348	1.94988	1.5264	0.64297	1.75035	1.10738	2.76857
Ie_Transcript_001025	230	2.53861	0	2.53861	1.14184	0	1.14184	0
Ie_Transcript_001026	230	0.42348	0.389977	0.033503	0.4013	0.311942	0.089358	0
Ie_Transcript_001027	230	2.23256	1.46644	0.766118	2.91973	2.05597	0.863764	0
Ie_Transcript_001028	230	0.42348	0.645386	0.221906	0.357319	0	0.357319	0
Ie_Transcript_001029	230	5.56515	6.03379	0.468649	4.84706	6.19244	1.34538	2.78163
Ie_Transcript_001030	230	6.51434	8.18961	1.67527	4.96076	9.04632	4.08555	9.94523
Ie_Transcript_001031	230	0	3.92351	3.92351	1.17827	3.02806	1.84979	3.226
Ie_Transcript_001032	230	0	0	0	0	0	0	0
Ie_Transcript_001033	230	1.34719	0	1.34719	0	0	0	0
Ie_Transcript_001034	230	7.0021	3.3714	3.6307	10.9784	7.70793	3.27052	4.74298
Ie_Transcript_001035	230	6.08774	2.49909	3.58864	7.50654	12.5529	5.04633	2.21246
Ie_Transcript_001036	230	12.8875	7.1163	5.7712	14.5429	16.1697	1.62676	13.1213
Ie_Transcript_001037	230	2.54088	3.89977	1.35889	4.51301	5.30301	0.790001	2.37149
Ie_Transcript_001038	230	0	0	0	0	0	0	0
Ie_Transcript_001039	230	0	0.779953	0.779953	0.347155	1.55971	1.21256	0.296436
Ie_Transcript_001040	230	0.42348	0.389977	0.033503	0.828567	0.641579	0.186988	0.622256
Ie_Transcript_001041	230	2.54088	1.5982	0.942679	2.52217	3.49458	0.972409	1.00345
Ie_Transcript_001042	230	0	0	0	0	0	0	0.296436
Ie_Transcript_001043	230	2.65145	0.451874	2.19958	3.67804	3.46087	0.217167	2.07505
Ie_Transcript_001044	230	2.54088	1.94988	0.590998	1.04146	1.87165	0.830188	0.592873
Ie_Transcript_001045	230	29.8379	35.9129	6.07499	66.357	67.2334	0.87643	30.6997
Ie_Transcript_001046	230	12.4738	12.1622	0.311565	3.07663	3.50096	0.424333	6.14417
Ie_Transcript_001047	230	16.9826	19.2053	2.22272	27.9376	27.1045	0.833128	54.3036
Ie_Transcript_001048	230	9.20061	4.88574	4.31487	4.65208	5.68586	1.03378	3.66476
Ie_Transcript_001049	231	0	0	0	1.76058	1.23474	0.525843	0
Ie_Transcript_001050	231	0	0.385856	0.385856	0	0	0	0.363837
Ie_Transcript_001051	231	1.28731	1.83272	0.545406	3.36352	1.02174	2.34178	0.334748
Ie_Transcript_001052	231	12.4306	10.5871	1.84359	7.38609	8.36658	0.980489	12.5219
Ie_Transcript_001053	231	0	0	0	0.430328	0.337172	0.093156	0
Ie_Transcript_001054	231	2.09315	3.1191	1.02595	4.96775	6.04471	1.07696	1.17343
Ie_Transcript_001055	231	2.27485	1.15757	1.11728	1.37431	1.71013	0.335826	0.880073
Ie_Transcript_001056	231	3.98233	2.75591	1.22642	0	1.14166	1.14166	0
Ie_Transcript_001057	231	0.728097	0	0.728097	0	0	0	0
Ie_Transcript_001058	231	0	0	0	0	0	0	0
Ie_Transcript_001059	231	1.86469	2.03342	0.168724	7.34059	6.84155	0.499032	4.07052
Ie_Transcript_001060	231	3.34903	0	3.34903	1.03073	0.400309	0.630422	0.524737
Ie_Transcript_001061	231	1.69305	0	1.69305	0.859406	1.13289	0.27348	0
Ie_Transcript_001062	231	2.51178	1.15757	1.35421	6.76045	3.14731	3.61314	1.17343
Ie_Transcript_001063	231	2.92502	2.31514	0.609882	8.65427	6.79947	1.8548	5.01752
Ie_Transcript_001064	231	1.92227	0.999475	0.922799	1.08163	2.68663	1.605	0.662726
Ie_Transcript_001065	231	0.418629	0	0.418629	1.37431	0.926055	0.448253	1.46679
Ie_Transcript_001066	231	0.837258	0	0.837258	1.0732	0.308685	0.764516	0
Ie_Transcript_001067	231	0.000283	3.43202	3.43173	0.370196	0	0.370196	0.880073
Ie_Transcript_001068	231	7.0004	1.31496	5.68544	26.0672	2.25548	23.8118	7.04514
Ie_Transcript_001069	231	0	0	0	0	0	0	0
Ie_Transcript_001070	231	1.67452	0.385856	1.28866	0.72846	0	0.72846	0.293358
Ie_Transcript_001071	231	7.13491	9.21907	2.08416	6.11163	12.044	5.93236	7.63106
Ie_Transcript_001072	231	0.902369	2.12765	1.22529	2.68415	2.46172	0.222434	1.17343
Ie_Transcript_001073	231	1.26524	3.2275	1.96227	3.54836	2.52225	1.02611	0.37088
Ie_Transcript_001074	231	0	1.02506	1.02506	0.343577	0	0.343577	0.460829
Ie_Transcript_001075	231	9.51914	5.5182	4.00094	14.6993	14.4744	0.224826	6.68115
Ie_Transcript_001076	231	1.19341	2.83074	1.63732	2.93989	4.33432	1.39443	1.26007
Ie_Transcript_001077	231	0.418629	1.0041	0.585472	1.46422	3.75069	2.28647	0.720359
Ie_Transcript_001078	231	0.644144	0	0.644144	0	0	0	0
Ie_Transcript_001079	231	0.837258	1.92928	1.09202	5.02937	0.986029	4.04334	0.312645
Ie_Transcript_001080	231	2.17407	2.80842	0.634358	0.436823	1.02388	0.587061	1.5286
Ie_Transcript_001081	231	0.418629	0	0.418629	0.766342	0.308685	0.457657	0
Ie_Transcript_001082	231	0	0	0	0.397926	1.37717	0.979248	0.417138
Ie_Transcript_001083	231	0	1.15757	1.15757	0	0	0	0.293358
Ie_Transcript_001084	231	6.61617	2.44695	4.16922	0.359155	1.22977	0.870614	6.4616
Ie_Transcript_001085	231	0	0	0	0	0	0	0
Ie_Transcript_001086	231	0.618895	0	0.618895	1.24282	0	1.24282	0
Ie_Transcript_001087	231	0.837258	1.15757	0.32031	0	0	0	0.872174
Ie_Transcript_001088	232	1.2416	0.381787	0.859816	0.680127	0.610938	0.069189	0.290335
Ie_Transcript_001089	232	2.81421	0	2.81421	1.92594	1.56945	0.356492	1e-06
Ie_Transcript_001090	232	0.588215	0	0.588215	0	0	0	0.554768
Ie_Transcript_001091	232	0	0	0	0	1.19086	1.19086	0
Ie_Transcript_001092	232	0.827735	0.381787	0.445948	0.854378	0	0.854378	0.290335
Ie_Transcript_001093	232	0.000618	0	0.000618	1.65286	2.96227	1.30941	0.336716
Ie_Transcript_001094	232	2.08191	2.42055	0.338645	4.63884	8.25712	3.61828	2.44765
Ie_Transcript_001095	232	0	0	0	0	0.938307	0.938307	0
Ie_Transcript_001096	232	0.820748	0	0.820748	0.65619	0	0.65619	0.387253
Ie_Transcript_001097	232	0.827735	2.44558	1.61784	1.13688	1.10162	0.035252	1.45168
Ie_Transcript_001098	232	2.06934	1.56091	0.508424	3.07134	0.916407	2.15494	0.290335
Ie_Transcript_001099	232	1.89711	0.59192	1.30519	1.34533	2.00185	0.65652	1.26176
Ie_Transcript_001100	232	0.541451	0.381787	0.159664	1.28515	0.807337	0.477812	0
Ie_Transcript_001101	232	2.95949	1.67716	1.28233	3.25591	3.07683	0.179076	1.92307
Ie_Transcript_001102	232	1.90665	0.763573	1.14308	1.02019	0.336439	0.683751	0.580671
Ie_Transcript_001103	232	0.827735	1.14536	0.317625	0.340063	0.305469	0.034594	0
Ie_Transcript_001104	232	1.55815	0	1.55815	2.13731	0	2.13731	3.09715
Ie_Transcript_001105	232	0	0	0	0.551556	1.04964	0.498086	0
Ie_Transcript_001106	232	0	0.239852	0.239852	0	0.553121	0.553121	0
Ie_Transcript_001107	232	2.06934	1.14536	0.923978	6.51943	12.6509	6.13148	0.290335
Ie_Transcript_001108	232	4.55254	3.05429	1.49825	5.44264	2.13828	3.30436	1.74201
Ie_Transcript_001109	232	1.2416	0.381787	0.859816	2.68164	3.05469	0.37305	0.290335
Ie_Transcript_001110	232	0	0	0	0	0	0	0
Ie_Transcript_001111	232	8.10913	5.25924	2.84989	7.29528	9.15937	1.86409	7.21304
Ie_Transcript_001112	232	5.36611	6.93392	1.5678	6.967	12.1711	5.20415	3.83001
Ie_Transcript_001113	232	0	0	0	0	0	0	0
Ie_Transcript_001114	232	1.72592	3.71683	1.99091	4.40077	7.702	3.30123	3.19109
Ie_Transcript_001115	232	0.413868	0.549901	0.136033	1.83878	3.05469	1.21591	0
Ie_Transcript_001116	232	0	0.381787	0.381787	0	0.916407	0.916407	0
Ie_Transcript_001117	232	0	0	0	0	1.83281	1.83281	0
Ie_Transcript_001118	232	17.7809	30.7885	13.0076	18.2529	39.2272	20.9744	17.5027
Ie_Transcript_001119	232	4.57929	3.86705	0.712241	5.69312	8.4369	2.74378	1.82631
Ie_Transcript_001120	232	3.40939	3.97915	0.569764	4.44325	7.61865	3.1754	4.41979
Ie_Transcript_001121	232	0.827735	0	0.827735	0	0	0	0
Ie_Transcript_001122	232	42.7975	34.8022	7.99533	41.7307	56.7143	14.9836	26.7831
Ie_Transcript_001123	232	0.827735	1.14536	0.317625	0.691338	0.929656	0.238318	0.290335
Ie_Transcript_001124	232	1.51226	0	1.51226	0	0.987321	0.987321	0.290335
Ie_Transcript_001125	232	0.241369	0	0.241369	0.242304	0	0.242304	0.120923
Ie_Transcript_001126	232	0.437041	0	0.437041	0	0.703987	0.703987	0.32282
Ie_Transcript_001127	232	8.22548	4.20714	4.01834	3.28305	3.61043	0.327378	1.16134
Ie_Transcript_001128	232	11.1744	5.7268	5.44762	4.08076	6.41485	2.33409	2.61302
Ie_Transcript_001129	232	4.81555	2.46928	2.34627	1.69855	2.17276	0.474209	1.94354
Ie_Transcript_001130	232	5.79415	6.01415	0.220008	2.04038	4.8681	2.82772	6.47095
Ie_Transcript_001131	232	9.62869	6.98481	2.64388	9.24498	12.8737	3.62867	4.83204
Ie_Transcript_001132	232	2.52631	4.73847	2.21217	1.43914	1.63806	0.198916	0.648904
Ie_Transcript_001133	232	0.413868	1.52715	1.11328	0	0	0	0
Ie_Transcript_001134	232	3.72481	1.43189	2.29292	5.13972	4.52892	0.610801	2.86924
Ie_Transcript_001135	232	4.81114	7.1866	2.37546	8.71608	11.8848	3.16871	2.19121
Ie_Transcript_001136	232	0	1.39145	1.39145	0	0.98185	0.98185	0
Ie_Transcript_001137	232	0.827735	1.83184	1.00411	1.34288	0.305469	1.03741	1.16134
Ie_Transcript_001138	232	0.496847	0	0.496847	0	0	0	0
Ie_Transcript_001139	233	3.68281	1.13331	2.5495	1.34646	0.906905	0.439558	0.574735
Ie_Transcript_001140	233	0.818403	1.87222	1.05382	1.00985	1.20921	0.199359	1.12142
Ie_Transcript_001141	233	7.11711	8.55254	1.43544	6.28927	5.332	0.957272	3.16104
Ie_Transcript_001142	233	1.22761	0.430565	0.79704	0.769567	1.20921	0.439639	0.313037
Ie_Transcript_001143	233	2.04601	0.467869	1.57814	0.336616	1.62338	1.28676	0
Ie_Transcript_001144	233	2.537	3.03847	0.501464	4.7126	2.43514	2.27746	3.20119
Ie_Transcript_001145	233	0.409202	0	0.409202	0.336616	0	0.336616	0
Ie_Transcript_001146	233	1.22761	1.13331	0.094292	2.67863	1.20921	1.46942	0.574735
Ie_Transcript_001147	233	7.40614	4.71843	2.68771	6.10474	9.04511	2.94037	6.30513
Ie_Transcript_001148	233	3.3418	0.919611	2.42219	5.20148	5.42563	0.224147	1.66059
Ie_Transcript_001149	233	3.15904	2.31427	0.84477	2.09158	2.27976	0.188182	1.20423
Ie_Transcript_001150	233	13.3932	7.35869	6.03454	21.3575	19.1032	2.2543	2.99732
Ie_Transcript_001151	233	7.12474	4.60682	2.51792	7.74151	8.01894	0.277433	3.68794
Ie_Transcript_001152	233	2.52412	1.17662	1.3475	3.90336	6.15591	2.25255	1.66463
Ie_Transcript_001153	233	5.72882	2.83708	2.89175	3.34332	5.21624	1.87292	2.21587
Ie_Transcript_001154	233	4.55701	9.44428	4.88726	13.6847	16.2499	2.56514	7.75892
Ie_Transcript_001155	233	7.77483	1.88885	5.88598	9.76186	10.2783	0.516397	4.02315
Ie_Transcript_001156	233	2.61396	0.731688	1.88227	0.75238	1.47496	0.722577	3.70704
Ie_Transcript_001157	233	0.850139	2.48713	1.63699	5.56188	5.66237	0.100489	1.9056
Ie_Transcript_001158	233	0	0	0	0	0	0	0
Ie_Transcript_001159	233	0.4333	0.413759	0.019541	0.732118	0.645325	0.086793	1.20851
Ie_Transcript_001160	233	4.7078	1.88885	2.81895	2.37178	0.873298	1.49849	2.48171
Ie_Transcript_001161	233	0	0.081896	0.081896	1.28329	0.654969	0.62832	0
Ie_Transcript_001162	233	1.48422	0.491565	0.992654	0	0.78123	0.78123	0.287368
Ie_Transcript_001163	233	2.04601	0.755542	1.29047	2.44584	1.87813	0.567716	1.7242
Ie_Transcript_001164	233	0.818403	2.35293	1.53453	0.727615	0.604603	0.123012	0.918273
Ie_Transcript_001165	233	0	0	0	0	0	0	0
Ie_Transcript_001166	233	0.409202	0.418763	0.009561	1.06791	1.53412	0.466213	0
Ie_Transcript_001167	233	5.96309	3.97006	1.99303	6.05887	5.67331	0.385565	3.89054
Ie_Transcript_001168	233	12.9051	8.30523	4.59991	7.18646	1.59854	5.58792	5.74277
Ie_Transcript_001169	233	11.7686	11.8698	0.101259	23.9665	27.3974	3.43083	9.46263
Ie_Transcript_001170	233	0.413744	0.381644	0.0321	0.342524	0.913195	0.570671	0
Ie_Transcript_001171	233	0.409202	0.457084	0.047882	0.355938	0.818697	0.462759	0
Ie_Transcript_001172	233	0.495995	0.883893	0.387898	0.64939	0	0.64939	0
Ie_Transcript_001173	233	1.22761	1.88885	0.66125	1.68308	1.20921	0.473873	0.646657
Ie_Transcript_001174	233	2.04601	0.771023	1.27499	2.4185	1.92736	0.491139	2.1255
Ie_Transcript_001175	233	0	0.390291	0.390291	0.731978	0.328254	0.403724	0.287368
Ie_Transcript_001176	233	8.59323	10.2991	1.70591	8.48762	9.73788	1.25025	6.09101
Ie_Transcript_001177	233	0.526504	1.51108	0.98458	0.336616	0.302302	0.034314	0.923983
Ie_Transcript_001178	233	0.966462	1.53738	0.570914	0.345823	0	0.345823	0.759152
Ie_Transcript_001179	233	0	0.755542	0.755542	0.336616	0	0.336616	0
Ie_Transcript_001180	233	0.818403	0.755542	0.062861	0.483675	0.302302	0.181373	0.574735
Ie_Transcript_001181	233	0.974161	0.617557	0.356604	0.660752	0	0.660752	1.46905
Ie_Transcript_001182	233	0.442191	0	0.442191	1.15771	0.389407	0.768299	0.93657
Ie_Transcript_001183	233	0.409202	1.51108	1.10188	0.703042	0	0.703042	0
Ie_Transcript_001184	233	3.68281	2.72518	0.957631	2.42481	2.49602	0.071216	1.46377
Ie_Transcript_001185	233	4.50122	4.91102	0.409806	2.75259	6.95294	4.20035	3.45454
Ie_Transcript_001186	233	0.853119	1.22748	0.374365	0	0.906905	0.906905	1.33083
Ie_Transcript_001187	233	0	1.55604	1.55604	2.78141	0.953979	1.82743	0.305804
Ie_Transcript_001188	233	0.818403	0.823643	0.00524	0.673232	1.81381	1.14058	0
Ie_Transcript_001189	233	3.49292	4.91102	1.41811	0.673232	0.922945	0.249713	0.862103
Ie_Transcript_001190	233	0	0	0	0.336616	0.604603	0.267987	0
Ie_Transcript_001191	233	0.409202	0.377771	0.031431	0	0.302302	0.302302	0.287368
Ie_Transcript_001192	233	0.409202	1.09938	0.690181	0.673232	0.604603	0.068629	0.287368
Ie_Transcript_001193	233	1.07062	1.42403	0.353403	1.31632	1.63956	0.323245	0
Ie_Transcript_001194	233	2.07767	1.18235	0.895326	0.400194	0.708378	0.308184	0.647263
Ie_Transcript_001195	233	0.409202	2.74867	2.33947	2.13089	2.11611	0.014778	1.21239
Ie_Transcript_001196	233	0	0	0	0.436802	0.992767	0.555965	0.287368
Ie_Transcript_001197	234	0	0.747636	0.747636	0.365564	0	0.365564	0.284447
Ie_Transcript_001198	234	0	0.75556	0.75556	0.673114	3.29113	2.61801	0.293948
Ie_Transcript_001199	234	31.1827	42.1925	11.0098	88.0266	71.6246	16.402	32.7349
Ie_Transcript_001200	234	0.58729	0.377674	0.209616	0.68996	0.982441	0.292481	1.37927
Ie_Transcript_001201	234	5.05277	3.15772	1.89505	2.54833	2.85931	0.310982	1.53176
Ie_Transcript_001202	234	1.61851	0.448887	1.16963	0	0.299193	0.299193	1.13779
Ie_Transcript_001203	234	1.21389	1.6839	0.470011	0.766665	1.19677	0.430109	0.284447
Ie_Transcript_001204	234	1.62943	0.970523	0.658908	2.53756	2.50311	0.03446	1.12245
Ie_Transcript_001205	234	0.809257	0.770201	0.039056	0.345711	0.606176	0.260465	1.24209
Ie_Transcript_001206	234	0	0	0	3.33232	6.28306	2.95074	0.568893
Ie_Transcript_001207	234	0	0	0	1.74341	0	1.74341	0.665113
Ie_Transcript_001208	234	21.9532	28.9308	6.97766	26.7416	38.5876	11.846	15.3098
Ie_Transcript_001209	234	1.10775	0.723272	0.384481	1.13763	1.48336	0.345724	0.429965
Ie_Transcript_001210	234	0	0.747636	0.747636	1.57022	0.469148	1.10107	0
Ie_Transcript_001211	234	1.31306	0	1.31306	5.792	0.101767	5.69024	4.22196
Ie_Transcript_001212	234	0.433663	0.419024	0.014639	0.38995	0	0.38995	0
Ie_Transcript_001213	234	3.67379	3.93668	0.262888	2.06812	1.76683	0.30129	1.5576
Ie_Transcript_001214	234	0.406564	0.757119	0.350555	0	0.300152	0.300152	0
Ie_Transcript_001215	234	4.80093	2.93884	1.86209	4.509	4.93647	0.42747	2.95335
Ie_Transcript_001216	234	0.628656	0	0.628656	0	0	0	0
Ie_Transcript_001217	234	55.4283	51.5365	3.89186	29.4291	26.0389	3.39022	20.3152
Ie_Transcript_001218	234	3.32443	0.624107	2.70033	1.44291	1.80782	0.364915	1.60464
Ie_Transcript_001219	234	0	0	0	0	0	0	0
Ie_Transcript_001220	234	2.8324	0.429662	2.40274	2.08074	2.36849	0.287755	1.0393
Ie_Transcript_001221	234	0.404629	1.12145	0.716825	3.33232	4.78709	1.45477	1.4112
Ie_Transcript_001222	234	3.64166	1.09882	2.54284	3.33232	3.59032	0.258001	1.13779
Ie_Transcript_001223	234	1.43695	0.754647	0.682307	1.17227	1.01818	0.154089	0.937024
Ie_Transcript_001224	234	2.52676	1.79318	0.73358	3.68641	6.26112	2.57471	1.66633
Ie_Transcript_001225	234	236.303	235.505	0.797879	192.275	187.86	4.41506	145.637
Ie_Transcript_001226	234	0	1.40269	1.40269	2.54332	0.720852	1.82247	0
Ie_Transcript_001227	234	14.218	19.1732	4.95523	20.5026	15.013	5.48968	13.7855
Ie_Transcript_001228	234	1.51004	1.12145	0.388586	3.05577	0.65931	2.39646	0.538755
Ie_Transcript_001229	234	1.24375	0.381018	0.862727	1.352	0.303496	1.04851	0
Ie_Transcript_001230	234	0	0	0	0	0	0	0
Ie_Transcript_001231	234	4.14832	0.980102	3.16822	2.29387	4.25149	1.95762	2.24499
Ie_Transcript_001232	234	0.404629	0	0.404629	0.333232	0.299193	0.034039	0.284447
Ie_Transcript_001233	234	1.72708	1.08177	0.645318	2.33456	1.37966	0.954893	1.73958
Ie_Transcript_001234	234	3.64166	2.19999	1.44167	0.899491	2.3834	1.48391	0
Ie_Transcript_001235	234	0.809257	0.747636	0.061621	0	0	0	1.13779
Ie_Transcript_001236	234	1.61851	0.373818	1.2447	0.333232	0.598387	0.265155	0.85334
Ie_Transcript_001237	234	3.23703	0	3.23703	0.666464	0.299193	0.367271	0.568893
Ie_Transcript_001238	234	12.0742	9.33561	2.73857	10.0779	7.97868	2.09926	13.6648
Ie_Transcript_001239	234	0	0	0	0	0	0	0
Ie_Transcript_001240	234	0	0	0	0.333232	1.19677	0.863542	0
Ie_Transcript_001241	234	7.08654	2.1059	4.98063	0	3.56699	3.56699	4.88156
Ie_Transcript_001242	234	0.473678	0.406171	0.067507	0	0.598387	0.598387	2.01098
Ie_Transcript_001243	234	3.48577	2.43581	1.04995	1.17971	1.66532	0.485614	1.04994
Ie_Transcript_001244	234	1.46149	1.07472	0.386773	2.3188	1.04041	1.27839	1.70668
Ie_Transcript_001245	235	1.03334	1.18204	0.148698	0	0	0	1.12629
Ie_Transcript_001246	235	0.800279	1.34489	0.544608	0.659811	0.296146	0.363665	0
Ie_Transcript_001247	235	2.98312	2.5729	0.410223	3.07204	2.38072	0.691327	3.34603
Ie_Transcript_001248	235	3.65982	3.21202	0.447792	2.4489	6.22045	3.77154	2.74917
Ie_Transcript_001249	235	1.69038	1.40223	0.288154	0	0	0	0
Ie_Transcript_001250	235	1.7464	3.37818	1.63178	5.94848	4.69956	1.24892	2.53275
Ie_Transcript_001251	235	0	1.21414	1.21414	1.60036	0	1.60036	1.61921
Ie_Transcript_001252	235	0	0	0	6.21026	6.18893	0.021325	1.76481
Ie_Transcript_001253	235	0	1.24539	1.24539	0.920387	0.992353	0.071966	0
Ie_Transcript_001254	235	2.0007	4.06934	2.06864	3.95886	4.14604	0.187173	1.68944
Ie_Transcript_001255	235	2.60846	0.68093	1.92753	0	0.807553	0.807553	0.869883
Ie_Transcript_001256	235	25.846	22.3405	3.50546	39.8246	37.3761	2.44852	34.347
Ie_Transcript_001257	235	0	0	0	0	0.5683	0.5683	0.281573
Ie_Transcript_001258	235	4.84396	7.89881	3.05485	25.4434	29.2355	3.79216	1.10043
Ie_Transcript_001259	235	1.60056	1.15441	0.446148	2.74862	1.77687	0.971749	0.563146
Ie_Transcript_001260	235	3.60278	4.66556	1.06278	2.14817	0.980107	1.16806	0.382288
Ie_Transcript_001261	235	0	0.706224	0.706224	0.849658	0.296146	0.553512	0.281573
Ie_Transcript_001262	235	5.03629	3.43892	1.59737	13.2242	12.5481	0.676129	9.37747
Ie_Transcript_001263	235	1076.48	1116.74	40.2651	80.0676	95.0353	14.9677	574.457
Ie_Transcript_001264	235	0.290339	0	0.290339	1.31962	0	1.31962	0
Ie_Transcript_001265	235	1.20042	0.950564	0.249855	2.38624	5.46811	3.08187	0.844719
Ie_Transcript_001266	235	0.40014	0.36994	0.0302	0	0	0	0
Ie_Transcript_001267	235	0.40014	3.51952	3.11938	2.32132	5.89484	3.57352	0
Ie_Transcript_001268	235	1.53482	0.431226	1.10359	2.46188	2.90734	0.445465	1.97928
Ie_Transcript_001269	235	7.92445	5.03659	2.88786	8.57789	7.2644	1.3135	2.14173
Ie_Transcript_001270	235	20.0766	21.4565	1.37995	4.94858	4.73833	0.210252	0.844719
Ie_Transcript_001271	235	0	0	0	1.83012	1.04924	0.780875	0.662828
Ie_Transcript_001272	235	3.12033	2.39631	0.724019	7.94675	12.2124	4.26562	2.70526
Ie_Transcript_001273	235	1.20042	0.73988	0.460539	0.659811	0.326441	0.33337	0
Ie_Transcript_001274	235	2.97385	1.26813	1.70572	4.9466	6.48709	1.54049	2.88241
Ie_Transcript_001275	235	7.20252	7.87232	0.669806	35.9503	30.6634	5.28693	18.8059
Ie_Transcript_001276	235	4.41521	5.73011	1.3149	9.34886	9.6813	0.332443	5.58115
Ie_Transcript_001277	235	3.31447	0.521959	2.79251	3.41722	3.45146	0.034244	1.45959
Ie_Transcript_001278	235	3.61226	4.93254	1.32028	3.18599	3.65074	0.464746	4.85211
Ie_Transcript_001279	235	0.67501	0	0.67501	0.549948	0.332336	0.217612	0
Ie_Transcript_001280	235	0	0.902649	0.902649	1.51756	2.34732	0.829766	0.68714
Ie_Transcript_001281	235	0	0	0	1.09004	0.68027	0.409774	0
Ie_Transcript_001282	235	1.20042	1.10982	0.090599	1.31962	1.77687	0.457252	0
Ie_Transcript_001283	235	0.800279	1.61216	0.811881	2.03106	0	2.03106	0.953025
Ie_Transcript_001284	235	0	0.370371	0.370371	0.903583	2.16193	1.25835	0.84771
Ie_Transcript_001285	235	0	0	0	0.989716	1.77687	0.787158	0
Ie_Transcript_001286	235	1.01498	0.54275	0.472227	3.34683	1.68728	1.65956	0.404081
Ie_Transcript_001287	235	7.20252	0.789413	6.4131	2.05939	4.04461	1.98522	1.68944
Ie_Transcript_001288	235	0	0	0	2.44503	2.0764	0.368635	0
Ie_Transcript_001289	235	0.824628	2.21964	1.39501	1.64953	1.18458	0.464945	0.281573
Ie_Transcript_001290	235	9.20321	8.50862	0.694589	14.1859	10.3651	3.82084	4.78674
Ie_Transcript_001291	235	5.68411	4.07475	1.60936	1.14224	5.1836	4.04136	2.12008
Ie_Transcript_001292	235	0.494191	2.17522	1.68103	0	0.358177	0.358177	0
Ie_Transcript_001293	235	1.7597	2.95952	1.19982	2.30934	3.84989	1.54055	1.12629
Ie_Transcript_001294	236	0	0.36615	0.36615	1.70797	1.55147	0.156501	0.27875
Ie_Transcript_001295	236	0.962715	1.83075	0.868033	0	0.586308	0.586308	0
Ie_Transcript_001296	236	2.10528	0.732951	1.37233	0.653984	1.17262	0.518633	0
Ie_Transcript_001297	236	4.35311	3.47773	0.875377	4.5728	8.0311	3.4583	4.64544
Ie_Transcript_001298	236	0.417302	1.11799	0.700684	3.06186	2.07892	0.982943	0.288391
Ie_Transcript_001299	236	0.791474	0.399314	0.39216	0	0.586308	0.586308	0
Ie_Transcript_001300	236	0.589361	2.73625	2.14689	5.01226	0.94677	4.06549	2.5427
Ie_Transcript_001301	236	0	0	0	0.326629	0.293154	0.033475	0
Ie_Transcript_001302	236	0	0.422683	0.422683	0	0	0	0.27875
Ie_Transcript_001303	236	0.395737	1.09845	0.702712	1.95977	4.39731	2.43754	1.39375
Ie_Transcript_001304	236	1.57451	1.14243	0.432083	0	0	0	0
Ie_Transcript_001305	236	5.14458	3.29535	1.84923	12.7385	8.20832	4.5302	4.09332
Ie_Transcript_001306	236	0	1.62561	1.62561	0.962782	0.918364	0.044418	1.08633
Ie_Transcript_001307	236	1.93208	1.14477	0.787314	1.25959	0.503229	0.756365	0
Ie_Transcript_001308	236	0.395737	0	0.395737	1.48106	0	1.48106	0.27875
Ie_Transcript_001309	236	0.460052	1.14638	0.686329	1.15664	0	1.15664	1.87487
Ie_Transcript_001310	236	3.73653	3.55532	0.18121	3.28057	2.05208	1.22849	3.59248
Ie_Transcript_001311	236	1.18721	0.824233	0.362978	0.421649	1.32257	0.900917	0.396349
Ie_Transcript_001312	236	3.01544	1.52487	1.49057	0.786487	2.87346	2.08698	1.54983
Ie_Transcript_001313	236	0.395737	0.772112	0.376375	0.774839	0.322811	0.452028	0.566805
Ie_Transcript_001314	236	1.18721	0.896698	0.290513	6.29625	7.9339	1.63764	2.51211
Ie_Transcript_001315	236	4.16093	3.34996	0.810973	0.497882	3.55056	3.05268	0
Ie_Transcript_001316	236	0	0	0	0.608121	0	0.608121	0
Ie_Transcript_001317	236	0.395737	0.732299	0.336562	0.326629	0	0.326629	0
Ie_Transcript_001318	236	0.505289	1.75458	1.2493	5.10279	4.62837	0.474421	1.60268
Ie_Transcript_001319	236	0.801086	0	0.801086	1.14505	1.20981	0.064761	0.836251
Ie_Transcript_001320	236	1.04833	0.779645	0.268685	2.90516	2.19599	0.709163	0
Ie_Transcript_001321	236	17.8335	15.9734	1.86006	26.1493	14.7639	11.3855	16.0631
Ie_Transcript_001322	236	6.67588	5.85185	0.824023	1.59716	2.67036	1.0732	1.46948
Ie_Transcript_001323	236	0.480402	2.03464	1.55424	0	0.586308	0.586308	0
Ie_Transcript_001324	236	5.14458	4.75995	0.384636	6.8592	10.8467	3.9875	2.7875
Ie_Transcript_001325	236	2.13547	1.09845	1.03702	1.63314	2.34523	0.712089	1.6725
Ie_Transcript_001326	236	1.48507	3.90384	2.41877	2.37202	4.32925	1.95723	1.51574
Ie_Transcript_001327	236	0	0	0	0	0.586308	0.586308	0
Ie_Transcript_001328	236	0	0.36615	0.36615	0.979886	1.17262	0.192731	0
Ie_Transcript_001329	236	2.77016	1.09845	1.67171	0	0	0	0.66576
Ie_Transcript_001330	236	3.53168	0	3.53168	0.771188	0.681366	0.089822	0.27875
Ie_Transcript_001331	236	2.37442	0.990381	1.38404	4.33474	6.3257	1.99096	4.63299
Ie_Transcript_001332	236	7.72809	5.85839	1.8697	5.87932	4.71706	1.16226	3.62376
Ie_Transcript_001333	236	13.4848	5.82395	7.66088	16.8222	13.7714	3.05084	1.86975
Ie_Transcript_001334	236	2.07495	2.25681	0.181854	0.778111	0	0.778111	0
Ie_Transcript_001335	236	0.395737	1.01874	0.623006	1.95977	2.26801	0.308239	0.676692
Ie_Transcript_001336	236	0.401082	0.778711	0.377629	0.330375	0.299637	0.030738	0.861253
Ie_Transcript_001337	236	0	0	0	0	0	0	0
Ie_Transcript_001338	236	0.791474	0.732299	0.059175	1.63314	1.17262	0.460527	0.27875
Ie_Transcript_001339	236	0.791474	0.732299	0.059175	1.74459	1.25744	0.487158	0.635547
Ie_Transcript_001340	236	43.9268	54.1901	10.2633	157.762	175.893	18.1308	108.991
Ie_Transcript_001341	236	0.791474	0.732299	0.059175	1.30652	2.34523	1.03872	0.557501
Ie_Transcript_001342	236	51.2595	47.2151	4.04436	55.7748	50.3964	5.37844	35.4519
Ie_Transcript_001343	236	7.94538	5.20848	2.7369	6.09824	4.55356	1.54468	2.14917
Ie_Transcript_001344	236	0.687607	5.0679	4.38029	1.52704	3.87222	2.34519	5.00354
Ie_Transcript_001345	236	0.791474	1.09845	0.306975	0.893118	0.293154	0.599964	0.557501
Ie_Transcript_001346	236	1.18721	1.20075	0.013543	1.23719	1.98437	0.74718	1.39375
Ie_Transcript_001347	236	0	0	0	0	0	0	0
Ie_Transcript_001348	236	2.61068	1.18665	1.42403	0	1.06199	1.06199	0.596986
Ie_Transcript_001349	236	205.054	221.378	16.3231	257.926	167.97	89.9561	183.017
Ie_Transcript_001350	236	3.1659	1.09845	2.06745	1.30652	4.29986	2.99334	0
Ie_Transcript_001351	236	2.37442	0.69467	1.67975	0.663329	2.34523	1.6819	0
Ie_Transcript_001352	237	4.82463	3.24971	1.57491	3.93655	6.50219	2.56563	1.67294
Ie_Transcript_001353	237	1.95714	0.724893	1.23225	2.58723	1.74128	0.845944	0.275978
Ie_Transcript_001354	237	0.867137	0	0.867137	0.885227	0	0.885227	0
Ie_Transcript_001355	237	8.35206	4.62562	3.72644	1.34431	0	1.34431	3.76862
Ie_Transcript_001356	237	0.994861	0	0.994861	0	0	0	0
Ie_Transcript_001357	237	0	0.913328	0.913328	1.01698	0.655505	0.361479	1.37989
Ie_Transcript_001358	237	0	0	0	0	0	0	0
Ie_Transcript_001359	237	2.34856	1.38666	0.961901	1.59035	2.0315	0.441144	1.10391
Ie_Transcript_001360	237	3.52285	4.7118	1.18895	6.14466	5.60065	0.544015	3.58772
Ie_Transcript_001361	237	0	0.465924	0.465924	0.410214	0	0.410214	0
Ie_Transcript_001362	237	0.925186	0	0.925186	0	0.772142	0.772142	0.28688
Ie_Transcript_001363	237	1.61224	1.49013	0.122108	0.97021	1.45107	0.480858	1.10391
Ie_Transcript_001364	237	2.70871	1.66012	1.04859	2.94995	0.689863	2.26009	1.32801
Ie_Transcript_001365	237	0	0	0	0	0	0	0
Ie_Transcript_001366	237	0.408802	1.08734	0.678537	0	0	0	0
Ie_Transcript_001367	237	3.42575	2.73724	0.688509	1.4403	2.83391	1.39361	6.08792
Ie_Transcript_001368	237	1.17428	0	1.17428	0.334455	0.590592	0.256137	0
Ie_Transcript_001369	237	0.391428	0	0.391428	0.323403	0.395032	0.071629	0
Ie_Transcript_001370	237	1.17428	0.380727	0.793556	2.29799	1.48953	0.80846	0.275978
Ie_Transcript_001371	237	2.58638	1.23032	1.35605	2.21199	4.39929	2.1873	0.817981
Ie_Transcript_001372	237	0.391428	0	0.391428	0	0	0	0.275978
Ie_Transcript_001373	237	56.3362	55.7783	0.557885	23.1534	42.6951	19.5417	17.081
Ie_Transcript_001374	237	1.91991	1.82064	0.099274	0.465464	2.40747	1.94201	1.28497
Ie_Transcript_001375	237	0.938316	0	0.938316	0.824878	2.61192	1.78704	0
Ie_Transcript_001376	237	0	0	0	0	0	0	0
Ie_Transcript_001377	237	0	0	0	0	0.290214	0.290214	0
Ie_Transcript_001378	237	0.499629	0.362446	0.137183	1.73325	1.35844	0.37481	0.384014
Ie_Transcript_001379	237	1.95714	0.452158	1.50498	2.91063	2.55893	0.351696	2.4838
Ie_Transcript_001380	237	1.89222	0.414083	1.47814	1.94623	4.27078	2.32455	2.80059
Ie_Transcript_001381	237	1.17428	0.724893	0.44939	3.15767	1.78782	1.36986	1.37989
Ie_Transcript_001382	237	8.71092	5.54398	3.16693	4.99746	3.77587	1.22159	1.25885
Ie_Transcript_001383	237	2.92049	0.468427	2.45206	1.16977	0	1.16977	0.302221
Ie_Transcript_001384	237	0.028322	0	0.028322	0	0	0	0
Ie_Transcript_001385	237	1.29273	1.11274	0.179996	0	1.45467	1.45467	0
Ie_Transcript_001386	237	4.09684	4.18183	0.084993	2.58723	3.24818	0.66095	1.58751
Ie_Transcript_001387	237	16.44	14.4979	1.9421	12.5234	12.9465	0.423124	4.13967
Ie_Transcript_001388	237	0.391428	0.724893	0.333465	0.323403	1.45107	1.12766	0.275978
Ie_Transcript_001389	237	2.41241	0.739975	1.67244	0.330941	0.870641	0.5397	0.577362
Ie_Transcript_001390	237	5.04183	4.35267	0.689156	5.20665	5.08848	0.118172	4.7756
Ie_Transcript_001391	237	0.782855	0.724893	0.057962	0.323403	0	0.323403	0
Ie_Transcript_001392	237	0	0.677925	0.677925	1.94042	0.340654	1.59977	0.551956
Ie_Transcript_001393	237	0.398355	0.371179	0.027176	0.360522	0.59221	0.231688	0.62722
Ie_Transcript_001394	237	0	1.11838	1.11838	1.37436	1.24397	0.130392	0.301452
Ie_Transcript_001395	237	3.09161	0.779394	2.31222	6.85006	3.82293	3.02712	2.60816
Ie_Transcript_001396	237	0	0	0	0.351584	0	0.351584	0
Ie_Transcript_001397	237	13.2776	5.6603	7.61733	30.9463	30.4285	0.517776	0
Ie_Transcript_001398	237	26.9169	5.28303	21.6338	16.6412	8.30107	8.34014	24.9391
Ie_Transcript_001399	237	0	0.724893	0.724893	0.434513	0	0.434513	0
Ie_Transcript_001400	237	0	1.89531	1.89531	0.739227	0.403358	0.335869	1.94621
Ie_Transcript_001401	237	4.85929	3.55972	1.29958	8.99852	10.8319	1.8334	2.4838
Ie_Transcript_001402	237	0	0	0	1.48078	0.805158	0.675621	0
Ie_Transcript_001403	237	0.422139	0	0.422139	0.445074	0.972107	0.527033	0
Ie_Transcript_001404	237	0	1.18999	1.18999	1.13859	1.35592	0.21733	0
Ie_Transcript_001405	237	1.17428	0.842549	0.331734	2.23144	1.37142	0.860015	0
Ie_Transcript_001406	237	1.0959	0.869441	0.22646	1.36565	3.39894	2.03329	0.972714
Ie_Transcript_001407	237	1.95714	1.81223	0.144906	3.88084	1.53583	2.34501	0.827934
Ie_Transcript_001408	238	7.39166	6.58838	0.803278	8.81664	11.3145	2.49781	3.24506
Ie_Transcript_001409	238	8.50061	5.7705	2.7301	9.00072	11.0602	2.05943	4.02139
Ie_Transcript_001410	238	3.35973	1.86885	1.49088	0.712633	0.836355	0.123722	0.439483
Ie_Transcript_001411	238	1.89183	0.549607	1.34223	0	0	0	0
Ie_Transcript_001412	238	0	0.358821	0.358821	0.320233	0.861965	0.541732	0.273249
Ie_Transcript_001413	238	6.92816	3.68751	3.24065	4.48263	8.55753	4.0749	7.34105
Ie_Transcript_001414	238	5.39436	2.32689	3.06747	2.93421	1.18158	1.75263	1.87951
Ie_Transcript_001415	238	0.387197	0	0.387197	0	0.287322	0.287322	0
Ie_Transcript_001416	238	2.71038	3.94703	1.23665	3.31192	6.4292	3.11728	0.273249
Ie_Transcript_001417	238	2.03529	0.7623	1.27299	1.60116	1.88914	0.287978	2.18599
Ie_Transcript_001418	238	0	0.64197	0.64197	0.081205	0	0.081205	0
Ie_Transcript_001419	238	22.0598	22.2501	0.190321	10.1692	11.9063	1.73704	7.44703
Ie_Transcript_001420	238	1.21985	1.14423	0.075621	2.56186	3.16054	0.598676	2.18599
Ie_Transcript_001421	238	0	0.648644	0.648644	1.60116	1.14929	0.451877	0
Ie_Transcript_001422	238	0.387197	1.07646	0.689267	2.24163	0.574643	1.66699	0.546498
Ie_Transcript_001423	238	1.04512	0	1.04512	0	0.450168	0.450168	0.273249
Ie_Transcript_001424	238	0	0	0	0	0	0	0
Ie_Transcript_001425	238	4.60851	2.17785	2.43066	0.640466	0	0.640466	0
Ie_Transcript_001426	238	1.90515	0.959044	0.946105	0.72371	1.58157	0.857856	0.824645
Ie_Transcript_001427	238	0	0.358821	0.358821	0.960698	0	0.960698	0
Ie_Transcript_001428	238	0.53812	0	0.53812	0	0	0	0
Ie_Transcript_001429	238	0.387197	0.717643	0.330446	0.320233	0	0.320233	0
Ie_Transcript_001430	238	1.16159	0.717643	0.443949	0	0.287322	0.287322	0
Ie_Transcript_001431	238	1.93599	1.79411	0.141881	0.960698	2.58589	1.6252	0.643111
Ie_Transcript_001432	238	0.921365	0	0.921365	0.320233	0.321438	0.001205	0
Ie_Transcript_001433	238	0	0.411021	0.411021	0	0	0	0.273249
Ie_Transcript_001434	238	2.56769	1.91682	0.650869	2.58231	2.05367	0.528646	0.501782
Ie_Transcript_001435	238	2.95761	1.76855	1.18907	2.63805	5.02791	2.38986	2.34982
Ie_Transcript_001436	238	3.48478	0.358821	3.12596	2.56186	2.51667	0.045196	1.36624
Ie_Transcript_001437	238	1.50991	0.370411	1.1395	1.35822	3.94463	2.58641	0.574352
Ie_Transcript_001438	238	3.64917	3.60129	0.047874	5.4073	3.83096	1.57634	2.80929
Ie_Transcript_001439	238	0	1.4609	1.4609	0.334246	0.587317	0.253071	0.555425
Ie_Transcript_001440	238	0.400296	0.398353	0.001943	3.08518	0	3.08518	0.303617
Ie_Transcript_001441	238	1.54879	0.414649	1.13414	0.640466	0.574643	0.065823	0.546498
Ie_Transcript_001442	238	1.54879	1.35402	0.19477	0.105113	0.629151	0.524038	0.546498
Ie_Transcript_001443	238	2.71038	0.358821	2.35156	3.52256	1.72393	1.79863	0.819746
Ie_Transcript_001444	238	2.70933	1.86717	0.842165	0.313899	0.304897	0.009002	0.273249
Ie_Transcript_001445	238	0	0	0	0.512846	0.574643	0.061797	0.273249
Ie_Transcript_001446	238	0	0	0	0	0.535838	0.535838	0
Ie_Transcript_001447	238	0	0	0	1.52178	1.5503	0.028513	0
Ie_Transcript_001448	238	9.09603	7.4913	1.60473	13.5649	11.5902	1.97469	9.98934
Ie_Transcript_001449	238	0	0.420321	0.420321	0	0	0	0
Ie_Transcript_001450	238	1.16159	0.358821	0.802771	0.960698	0	0.960698	0.273249
Ie_Transcript_001451	238	0.810532	0.358821	0.451711	0	0.861965	0.861965	0.293155
Ie_Transcript_001452	238	0.774395	0.358821	0.415574	0.425927	0.480832	0.054905	0.546498
Ie_Transcript_001453	238	0.910828	0.717462	0.193366	3.28428	2.07378	1.2105	2.59596
Ie_Transcript_001454	238	0.774395	0	0.774395	1.28225	0.98589	0.296358	0.900048
Ie_Transcript_001455	238	1.93599	5.74114	3.80515	2.56186	2.01125	0.550611	0.819746
Ie_Transcript_001456	238	0.444274	0.934416	0.490142	0.998125	0.995643	0.002482	0.525195
Ie_Transcript_001457	239	0	0.355256	0.355256	1.42793	0	1.42793	0.541106
Ie_Transcript_001458	239	20.6568	25.0246	4.36782	25.6826	22.7481	2.93454	11.2116
Ie_Transcript_001459	239	5.90255	5.01239	0.890157	15.88	19.7148	3.83482	4.6748
Ie_Transcript_001460	239	0	0.355256	0.355256	0	0	0	0
Ie_Transcript_001461	239	3.03239	5.99619	2.9638	0.317112	2.92281	2.6057	1.75808
Ie_Transcript_001462	239	0	0.810948	0.810948	0.951337	0.3401	0.611237	0.541106
Ie_Transcript_001463	239	2.39326	3.33538	0.942126	1.59715	3.75849	2.16135	0.279764
Ie_Transcript_001464	239	2.15426	2.35515	0.200894	14.7396	20.589	5.84941	4.38151
Ie_Transcript_001465	239	3.05161	1.63132	1.42029	2.46035	0.936148	1.5242	1.38138
Ie_Transcript_001466	239	0	0.838	0.838	0.723345	1.25955	0.53621	0
Ie_Transcript_001467	239	0.766056	0	0.766056	0.649672	1.70687	1.0572	0.81166
Ie_Transcript_001468	239	17.5427	21.4471	3.90442	14.3124	24.5296	10.2172	8.01874
Ie_Transcript_001469	239	3.98045	1.42102	2.55943	1.74926	3.15001	1.40075	1.26077
Ie_Transcript_001470	239	0	0.355256	0.355256	0.963879	0.284479	0.6794	0
Ie_Transcript_001471	239	0	0.355256	0.355256	0.951337	0	0.951337	0
Ie_Transcript_001472	239	2.6812	1.77628	0.90492	2.18573	2.03686	0.148872	1.12365
Ie_Transcript_001473	239	3.44725	2.13153	1.31572	3.17112	3.12927	0.041857	4.37247
Ie_Transcript_001474	239	6.02036	1.77628	4.24408	1.66912	4.42119	2.75208	0.270553
Ie_Transcript_001475	239	2.37121	0.710511	1.6607	1.30041	0	1.30041	0
Ie_Transcript_001476	239	0.766056	0.710511	0.055545	1.90267	1.13791	0.764759	0.81166
Ie_Transcript_001477	239	0	0	0	0.317112	0	0.317112	0.81166
Ie_Transcript_001478	239	4.97937	0.735187	4.24418	2.6085	1.70852	0.899977	1.62332
Ie_Transcript_001479	239	1.68869	3.08964	1.40094	1.55384	1.07228	0.481559	0.541106
Ie_Transcript_001480	239	4.79726	2.24497	2.55229	5.63547	4.1099	1.52557	2.46053
Ie_Transcript_001481	239	2.08608	0.409009	1.67707	0.951337	2.82489	1.87356	0.000249
Ie_Transcript_001482	239	53.4345	75.5012	22.0667	34.3134	36.6911	2.37777	68.5196
Ie_Transcript_001483	239	1.59339	1.24713	0.346264	0.335703	0.352732	0.017029	1.12259
Ie_Transcript_001484	239	1.93955	1.84084	0.09871	3.97736	2.09875	1.87861	1.29169
Ie_Transcript_001485	239	0	0.559008	0.559008	0.536495	0.974888	0.438393	0
Ie_Transcript_001486	239	0	0.723841	0.723841	0.634224	0.581975	0.052249	0.545421
Ie_Transcript_001487	239	0.410248	2.38364	1.97339	4.49846	2.9464	1.55206	0.893937
Ie_Transcript_001488	239	0	0	0	0.317112	0.284479	0.032633	0
Ie_Transcript_001489	239	1.14908	1.06577	0.083318	1.02123	0.284479	0.736753	0
Ie_Transcript_001490	239	1.3312	1.68348	0.35228	1.05411	1.24613	0.192019	0.455808
Ie_Transcript_001491	239	0	0.381734	0.381734	0.508387	0.396003	0.112384	0.652419
Ie_Transcript_001492	239	1.41212	0.355256	1.05686	0.587978	1.13791	0.549936	0.81166
Ie_Transcript_001493	239	1.05695	1.21855	0.161602	0.528811	0	0.528811	0
Ie_Transcript_001494	239	6.41236	2.61331	3.79905	1.85818	0.568957	1.28923	0.559257
Ie_Transcript_001495	239	1484.82	1512.78	27.9575	445.872	423.999	21.8732	327.352
Ie_Transcript_001496	239	4.24859	3.56724	0.681349	5.33475	3.49361	1.84114	0
Ie_Transcript_001497	239	0.416757	0.798998	0.382241	0	0	0	0
Ie_Transcript_001498	239	0	0.710511	0.710511	0	0.388349	0.388349	0
Ie_Transcript_001499	239	1.3842	0	1.3842	0	0.769649	0.769649	0
Ie_Transcript_001500	239	1.62157	0.887618	0.733948	0.389332	0.370768	0.018564	0.400672
Ie_Transcript_001501	239	0.844118	0	0.844118	0	2.32587	2.32587	0.942692
Ie_Transcript_001502	239	1.48413	2.03888	0.55475	0.37738	5.67288	5.2955	0.613654
Ie_Transcript_001503	239	8.04374	9.22694	1.1832	9.53011	6.76764	2.76247	8.43973
Ie_Transcript_001504	239	1.51533	0	1.51533	0.972722	0.568957	0.403765	0.487153
Ie_Transcript_001505	239	1.74373	5.5473	3.80357	5.3825	3.33367	2.04883	1.54738
Ie_Transcript_001506	239	12.8954	13.4997	0.604328	20.4435	20.0953	0.348163	5.30118
Ie_Transcript_001507	239	0.766056	0	0.766056	0	1.13791	1.13791	0
Ie_Transcript_001508	239	1.53211	3.55256	2.02044	1.58556	0.284479	1.30108	2.70553
Ie_Transcript_001509	239	0.383028	1.40706	1.02403	0.959435	0.653837	0.305598	0.541106
Ie_Transcript_001510	240	0	0	0	2.82635	1.75504	1.07131	0
Ie_Transcript_001511	240	4.42055	0.873707	3.54685	0.696828	0.530042	0.166786	0
Ie_Transcript_001512	240	3.89642	1.7252	2.17121	0.722187	1.21812	0.495934	1.92858
Ie_Transcript_001513	240	1.89461	0	1.89461	0	0	0	0
Ie_Transcript_001514	240	0.389711	0.406915	0.017204	1.04874	1.57065	0.521906	0.290174
Ie_Transcript_001515	240	2.97047	2.17167	0.798806	0.810818	2.23754	1.42672	1.44991
Ie_Transcript_001516	240	2.47776	0.526339	1.95142	0.665715	0.87368	0.207965	0.668152
Ie_Transcript_001517	240	0	0	0	0	0.281681	0.281681	1.60736
Ie_Transcript_001518	240	0	0.351725	0.351725	0.753694	0	0.753694	0.028706
Ie_Transcript_001519	240	21.851	24.1359	2.28497	21.1341	19.6167	1.51747	40.9121
Ie_Transcript_001520	240	0	0	0	2.27067	2.88848	0.617806	1.38775
Ie_Transcript_001521	240	0.757844	0.351725	0.406119	0	0.916007	0.916007	0.267893
Ie_Transcript_001522	240	1.64094	1.82121	0.180274	2.51231	1.12672	1.38559	0.535787
Ie_Transcript_001523	240	0	0	0	0	0	0	0
Ie_Transcript_001524	240	6.44168	2.46208	3.9796	1.5702	2.53513	0.964933	4.28629
Ie_Transcript_001525	240	3.11307	0	3.11307	3.08018	2.26125	0.818934	1.07157
Ie_Transcript_001526	240	0.378922	1.05517	0.676253	0.387036	0.845043	0.458007	0.296314
Ie_Transcript_001527	240	0.378922	1.4069	1.02798	0	0.845043	0.845043	0.80368
Ie_Transcript_001528	240	0	0	0	0	0	0	0
Ie_Transcript_001529	240	2.65246	2.14555	0.506903	2.92877	0.875643	2.05313	0.561211
Ie_Transcript_001530	240	0.413294	2.3167	1.90341	8.84184	14.7684	5.92652	4.22437
Ie_Transcript_001531	240	25.3878	16.1835	9.20428	25.4372	30.9849	5.54773	14.4693
Ie_Transcript_001532	240	0	0	0	0.314039	0.703121	0.389082	0.267893
Ie_Transcript_001533	240	1.68995	1.05517	0.634772	1.62827	0.715514	0.912753	0
Ie_Transcript_001534	240	3.60667	1.4069	2.19977	6.26434	4.17122	2.09313	1.72029
Ie_Transcript_001535	240	1.9006	1.77794	0.122665	2.57415	4.28801	1.71386	2.75592
Ie_Transcript_001536	240	2.99015	0.70345	2.2867	0.628078	1.53515	0.907069	0.31727
Ie_Transcript_001537	240	12.8321	7.5416	5.29054	12.477	21.5119	9.03486	9.85803
Ie_Transcript_001538	240	1.66641	2.84524	1.17883	2.01161	4.12782	2.11621	1.87667
Ie_Transcript_001539	240	2.08093	0	2.08093	4.5487	3.37348	1.17522	1.52273
Ie_Transcript_001540	240	2.75595	0.602315	2.15364	5.41897	3.20541	2.21356	4.89559
Ie_Transcript_001541	240	0	0	0	2.13899	0.400165	1.73882	0
Ie_Transcript_001542	240	0.378922	0	0.378922	0.628078	1.93214	1.30406	0.267893
Ie_Transcript_001543	240	28.5092	24.15	4.35919	46.117	34.0724	12.0446	34.0981
Ie_Transcript_001544	240	0	0.947129	0.947129	3.17159	1.55695	1.61464	0
Ie_Transcript_001545	240	0.476195	0	0.476195	0	0	0	0
Ie_Transcript_001546	240	4.00158	3.35305	0.648521	6.62786	6.87717	0.249305	1.87525
Ie_Transcript_001547	240	1.40925	0	1.40925	0.314039	0	0.314039	0
Ie_Transcript_001548	240	11.3958	6.42029	4.97554	7.69904	8.46574	0.766696	3.81685
Ie_Transcript_001549	240	2.40952	0.70345	1.70607	7.75812	3.33928	4.41885	2.37299
Ie_Transcript_001550	240	10.5675	10.3328	0.234673	19.3123	14.2232	5.08907	8.00447
Ie_Transcript_001551	240	2.65595	2.46208	0.193874	4.08251	4.46345	0.380939	1.99228
Ie_Transcript_001552	240	1.51569	0.351725	1.16396	0.942117	0.563362	0.378755	0.267893
Ie_Transcript_001553	240	2.91741	0.837752	2.07966	6.37861	7.25604	0.877434	5.78984
Ie_Transcript_001554	240	4.37019	0.79462	3.57557	0.942117	2.14271	1.2006	0.320993
Ie_Transcript_001555	240	7.19952	1.4069	5.79262	9.32813	7.88706	1.44106	2.67893
Ie_Transcript_001556	240	2.55089	0	2.55089	2.01204	0.281681	1.73036	0
Ie_Transcript_001557	240	0.849989	0.351725	0.498264	0.354677	0	0.354677	0.535787
Ie_Transcript_001558	240	0	0	0	1.13054	0	1.13054	0.028706
Ie_Transcript_001559	240	7.47614	3.59166	3.88448	11.1026	10.7419	0.360673	8.25317
Ie_Transcript_001560	240	0.378922	0	0.378922	0.448911	1.41086	0.961952	0
Ie_Transcript_001561	240	0.378922	3.24565	2.86673	1.63318	2.60296	0.969783	0
Ie_Transcript_001562	240	1.42065	1.39236	0.028287	1.19624	1.33447	0.13823	1.47639
Ie_Transcript_001563	240	3.03138	2.11035	0.921028	1.88423	3.09849	1.21425	1.87525
Ie_Transcript_001564	240	0.568811	1.05517	0.486364	1.77598	0	1.77598	0.535787
Ie_Transcript_001565	240	0.836631	2.58082	1.74419	1.65625	1.77366	0.117414	2.50177
Ie_Transcript_001566	240	0.867912	1.12863	0.26072	3.88858	5.87104	1.98247	0.371151
Ie_Transcript_001567	240	0.378922	0	0.378922	0.318794	1.12672	0.807929	0
Ie_Transcript_001568	240	14.0346	9.25844	4.77614	9.29376	11.752	2.45821	14.8058
Ie_Transcript_001569	240	1.51569	0	1.51569	0	1.12672	1.12672	0.80368
Ie_Transcript_001570	240	0.500707	0	0.500707	0.415035	0.341865	0.07317	0
Ie_Transcript_001571	240	11.9567	10.4578	1.49891	11.9111	15.2112	3.30015	12.6762
Ie_Transcript_001572	241	0	1.04468	1.04468	0	0.573831	0.573831	0.284595
Ie_Transcript_001573	241	16.0488	7.6555	8.39331	11.6392	8.55625	3.08298	21.765
Ie_Transcript_001574	241	0.381103	0.355344	0.025759	0	0	0	0.310014
Ie_Transcript_001575	241	1.99212	0.348226	1.64389	2.29236	2.69483	0.402468	2.83066
Ie_Transcript_001576	241	1.12466	4.17704	3.05238	0.933058	2.51031	1.57725	0.265279
Ie_Transcript_001577	241	7.97958	14.5639	6.58428	14.1556	15.6664	1.51085	7.8325
Ie_Transcript_001578	241	0.749771	0	0.749771	0	0.836769	0.836769	0
Ie_Transcript_001579	241	0.749771	0.782513	0.032742	0.933058	0.557846	0.375212	0
Ie_Transcript_001580	241	1.12466	1.24194	0.117283	0.912558	0.626923	0.285635	0
Ie_Transcript_001581	241	11.8648	3.79983	8.06501	14.1897	16.9282	2.73844	2.80486
Ie_Transcript_001582	241	1.05964	0.431696	0.627949	0.42046	1.35696	0.936504	2.33701
Ie_Transcript_001583	241	2.09419	0.41464	1.67955	3.42121	1.21805	2.20317	0.33201
Ie_Transcript_001584	241	0	0.348226	0.348226	0.722477	0.278923	0.443554	0
Ie_Transcript_001585	241	1.88157	3.93738	2.0558	3.71058	7.19641	3.48583	3.90598
Ie_Transcript_001586	241	3.74886	1.04468	2.70418	1.86611	2.50518	0.639068	0.530558
Ie_Transcript_001587	241	2.26173	2.78581	0.524077	2.23866	3.59603	1.35737	2.62303
Ie_Transcript_001588	241	3.11592	0.348226	2.7677	0.933058	0.609386	0.323672	0.317751
Ie_Transcript_001589	241	5.41469	0.696451	4.71823	0.571168	1.72758	1.15641	0.153507
Ie_Transcript_001590	241	1.14064	0	1.14064	1.30793	0.846749	0.461178	0.279854
Ie_Transcript_001591	241	0.486764	0.94985	0.463086	0	1.30445	1.30445	0.328866
Ie_Transcript_001592	241	0.374886	0.291098	0.083788	3.05242	2.64871	0.403714	0.265279
Ie_Transcript_001593	241	0.749771	1.3929	0.643132	0.622038	1.39461	0.772577	0.541964
Ie_Transcript_001594	241	6.05413	5.42606	0.628067	13.5443	15.1797	1.63546	4.08443
Ie_Transcript_001595	241	4.25762	1.0183	3.23932	1.50818	2.14685	0.638677	2.01151
Ie_Transcript_001596	241	0	0.396531	0.396531	0	0	0	0
Ie_Transcript_001597	241	719.951	642.375	77.5755	94.9928	85.4132	9.57965	143.62
Ie_Transcript_001598	241	2.90357	0.425042	2.47853	0.622038	1.06424	0.442198	1.06112
Ie_Transcript_001599	241	0.749771	0	0.749771	0	0	0	0
Ie_Transcript_001600	241	1.67397	1.91187	0.237895	0	0.982795	0.982795	0.334629
Ie_Transcript_001601	241	8.99726	5.57161	3.42565	9.15159	13.3883	4.23671	2.91807
Ie_Transcript_001602	241	1.65503	1.40227	0.252765	5.80983	2.06157	3.74826	3.39189
Ie_Transcript_001603	241	1.49954	0	1.49954	1.83058	0.557846	1.27273	1.06112
Ie_Transcript_001604	241	1.12466	1.78802	0.663364	4.3316	3.626	0.705603	3.86112
Ie_Transcript_001605	241	7.25693	5.4337	1.82323	15.8609	14.2074	1.65343	9.30445
Ie_Transcript_001606	241	5.40341	2.52631	2.8771	3.73143	6.23696	2.50553	1.49321
Ie_Transcript_001607	241	0	0.513984	0.513984	3.65996	0	3.65996	0.474102
Ie_Transcript_001608	241	1.21494	2.84648	1.63154	0	0.372667	0.372667	2.17515
Ie_Transcript_001609	241	0	0	0	0.341235	0.347057	0.005822	0.386751
Ie_Transcript_001610	241	0.805885	0.392333	0.413552	2.14788	0.36245	1.78543	0.265279
Ie_Transcript_001611	241	0.880015	0	0.880015	0.933058	1.95246	1.0194	0.265279
Ie_Transcript_001612	241	2.60097	3.04064	0.439667	1.24682	2.86683	1.62001	1.44864
Ie_Transcript_001613	241	0	0	0	1.18366	0	1.18366	0
Ie_Transcript_001614	241	2.02619	1.64168	0.384516	2.23918	3.91867	1.67949	0.530558
Ie_Transcript_001615	241	0	0.35914	0.35914	0	0	0	0
Ie_Transcript_001616	241	2.6242	0.696451	1.92775	1.66259	2.78873	1.12614	1.43946
Ie_Transcript_001617	241	0	0	0	0	0	0	0
Ie_Transcript_001618	241	0.374886	0	0.374886	0.311019	0.557846	0.246827	0.530558
Ie_Transcript_001619	241	1.49954	0.696451	0.803092	2.17713	3.06815	0.891019	0.530558
Ie_Transcript_001620	241	2.68241	0.926648	1.75577	1.13624	0.456643	0.679595	0.569032
Ie_Transcript_001621	241	1.98228	0.348226	1.63405	1.07801	1.95246	0.874449	0.530558
Ie_Transcript_001622	241	2.67713	1.4493	1.22782	0.658905	2.1269	1.468	1.79658
Ie_Transcript_001623	241	0.765244	0.675964	0.08928	0.311019	0.836769	0.52575	0.267235
Ie_Transcript_001624	241	5.1491	6.08483	0.935725	3.54816	2.35218	1.19598	0
Ie_Transcript_001625	242	0.858156	0.994778	0.136622	1.69403	1.05069	0.64335	1.44022
Ie_Transcript_001626	242	0.370916	0	0.370916	1.2322	1.62499	0.392789	0.963586
Ie_Transcript_001627	242	0.865163	0.409018	0.456145	0.349043	1.21879	0.869746	0.811285
Ie_Transcript_001628	242	8.82797	6.39431	2.43366	7.66401	8.33138	0.667368	10.2862
Ie_Transcript_001629	242	11.7399	6.47025	5.26965	14.5297	7.4843	7.04543	3.33606
Ie_Transcript_001630	242	1.11275	0.40679	0.705957	3.15393	2.73476	0.419163	0
Ie_Transcript_001631	242	0	1.03433	1.03433	1.08631	0.906158	0.180153	0.525423
Ie_Transcript_001632	242	4.73159	4.27124	0.460345	3.25181	3.92024	0.668435	4.33975
Ie_Transcript_001633	242	1.85458	1.15376	0.70082	1.78278	2.07007	0.287291	0.727578
Ie_Transcript_001634	242	5.19282	3.8962	1.29662	6.23942	6.66263	0.42321	3.67796
Ie_Transcript_001635	242	0	0	0	0	0	0	0
Ie_Transcript_001636	242	1.11275	4.48209	3.36934	4.62076	3.039	1.58177	2.10169
Ie_Transcript_001637	242	5.59086	1.95516	3.6357	0.654291	1.65722	1.00293	0.580662
Ie_Transcript_001638	242	1.23572	0.81308	0.422643	0.473942	1.42779	0.953848	0.556399
Ie_Transcript_001639	242	31.3425	35.2882	3.94566	24.0559	21.899	2.15693	49.757
Ie_Transcript_001640	242	8.26016	5.98706	2.2731	2.19989	1.71093	0.488958	1.85221
Ie_Transcript_001641	242	0	1.03433	1.03433	0.924153	0.578014	0.346139	0.525423
Ie_Transcript_001642	242	1.11275	0.344776	0.767971	0	0	0	0.37986
Ie_Transcript_001643	242	2.32765	1.76662	0.56103	1.54025	1.38102	0.159234	1.36346
Ie_Transcript_001644	242	10.0147	6.59543	3.41929	4.14788	5.61187	1.46399	4.87713
Ie_Transcript_001645	242	8.42017	6.92403	1.49614	6.52159	6.65396	0.132373	6.18736
Ie_Transcript_001646	242	0	1.09926	1.09926	0	0.581722	0.581722	0
Ie_Transcript_001647	242	1.48366	0.689552	0.79411	1.2322	1.38102	0.148816	0.270951
Ie_Transcript_001648	242	5.6594	6.43204	0.772637	8.30371	7.73335	0.570367	4.10737
Ie_Transcript_001649	242	2.40175	0.603597	1.79815	2.12424	1.25396	0.87028	0.967167
Ie_Transcript_001650	242	0	1.05255	1.05255	0.308051	0	0.308051	0.273353
Ie_Transcript_001651	242	15.4304	9.26229	6.16815	9.86664	12.5211	2.65444	7.47819
Ie_Transcript_001652	242	1.85458	1.72392	0.130654	1.68179	1.05203	0.629763	1.05085
Ie_Transcript_001653	242	0.415818	0.344776	0.071042	0.350445	0	0.350445	0.262711
Ie_Transcript_001654	242	1.26555	1.00536	0.260195	0.376313	0.878077	0.501764	0.978498
Ie_Transcript_001655	242	0	0.344776	0.344776	1.14269	0.908034	0.234654	0
Ie_Transcript_001656	242	0	1.03433	1.03433	0.308051	0.35745	0.049399	0
Ie_Transcript_001657	242	1.30219	0.417807	0.884386	0.484311	0	0.484311	0
Ie_Transcript_001658	242	0	0	0	1.11972	0	1.11972	0.350215
Ie_Transcript_001659	242	3.20514	2.25079	0.954354	2.46441	2.48584	0.02143	0.525423
Ie_Transcript_001660	242	0	0.344776	0.344776	0.783477	0.552408	0.231069	0
Ie_Transcript_001661	242	0.546894	0.933743	0.386849	0	0	0	0.778897
Ie_Transcript_001662	242	10.3174	13.2396	2.9222	20.6806	27.9591	7.27842	13.3781
Ie_Transcript_001663	242	0	1.61907	1.61907	3.32129	2.39472	0.926578	0
Ie_Transcript_001664	242	0	0	0	0	0.668543	0.668543	0
Ie_Transcript_001665	243	2.20204	1.79066	0.411381	1.52563	2.46173	0.936095	0.52037
Ie_Transcript_001666	243	1.10102	0.341388	0.759631	1.2205	1.0941	0.126404	0
Ie_Transcript_001667	243	1.10102	0	1.10102	1.2205	0.294016	0.926489	0.850615
Ie_Transcript_001668	243	112.009	99.7069	12.3021	144.453	222.762	78.3089	83.3701
Ie_Transcript_001669	243	0	0.341388	0.341388	0.251372	0.701481	0.450109	0.260185
Ie_Transcript_001670	243	1.6933	0	1.6933	0	0.684918	0.684918	0
Ie_Transcript_001671	243	1.12375	1.39139	0.267642	0	0	0	1.09639
Ie_Transcript_001672	243	2.15734	0.523899	1.63344	1.03595	2.6475	1.61156	0.272206
Ie_Transcript_001673	243	0.478245	0	0.478245	0	0	0	0
Ie_Transcript_001674	243	0.734013	0	0.734013	0	0	0	0
Ie_Transcript_001675	243	5.88345	9.20919	3.32575	30.4766	65.8445	35.368	37.3543
Ie_Transcript_001676	243	2.7437	1.9513	0.792406	3.23375	3.09115	0.142607	3.67829
Ie_Transcript_001677	243	0	0	0	1.80759	1.13724	0.670353	0
Ie_Transcript_001678	243	0.953248	1.7046	0.751349	1.00766	2.05004	1.04238	1.03925
Ie_Transcript_001679	243	2.94982	0.713665	2.23615	2.32003	1.87886	0.441167	2.45688
Ie_Transcript_001680	243	2.41857	1.02416	1.3944	3.46046	1.7352	1.72525	1.94755
Ie_Transcript_001681	243	4.31611	3.59448	0.721627	3.75398	6.18534	2.43136	1.61099
Ie_Transcript_001682	243	10.9645	9.12375	1.84079	8.97207	10.1512	1.17911	9.32033
Ie_Transcript_001683	243	0	0	0	2.072	3.57309	1.50109	1.21176
Ie_Transcript_001684	243	9.58313	5.73934	3.84379	5.0962	6.15215	1.05595	2.40623
Ie_Transcript_001685	243	0	0	0	0	0.454588	0.454588	0.818118
Ie_Transcript_001686	243	2.22283	2.29518	0.072346	3.25114	2.39822	0.852922	2.78065
Ie_Transcript_001687	243	11.1021	6.33862	4.76351	9.40334	11.8512	2.44788	1.09172
Ie_Transcript_001688	243	2.67199	0.856385	1.81561	1.65008	0.587025	1.06305	1.30093
Ie_Transcript_001689	243	7.70713	5.80359	1.90354	6.71278	3.00878	3.704	2.60185
Ie_Transcript_001690	243	14.6803	9.971	4.70925	16.6434	12.6144	4.02903	4.94351
Ie_Transcript_001691	243	1.2959	0.45997	0.835934	1.25967	0.273525	0.986144	0.706821
Ie_Transcript_001692	243	0.734013	1.06663	0.332618	0.36365	0.582772	0.219122	0
Ie_Transcript_001693	243	0.710754	0.479494	0.23126	0.305126	0.329076	0.02395	0.222053
Ie_Transcript_001694	243	30.8752	40.5157	9.64043	42.4883	34.8132	7.67518	24.477
Ie_Transcript_001695	243	1.83503	0.682775	1.15226	2.44101	1.36763	1.07339	1.04074
Ie_Transcript_001696	243	1.62237	1.21101	0.411352	0.399839	0.313611	0.086228	2.10633
Ie_Transcript_001697	243	33.3543	32.5587	0.795627	36.2769	40.0288	3.75189	17.5809
Ie_Transcript_001698	243	0.734013	1.24757	0.513553	1.46946	0.923326	0.546135	0.503284
Ie_Transcript_001699	243	2.00459	3.14898	1.14439	2.19468	0	2.19468	0
Ie_Transcript_001700	243	5.69573	5.84691	0.151178	11.5057	8.52816	2.97752	3.12384
Ie_Transcript_001701	243	9.01955	11.1123	2.09276	25.2747	15.0606	10.2141	11.4322
Ie_Transcript_001702	243	11.0846	6.36709	4.71748	14.8246	19.8949	5.07036	10.5286
Ie_Transcript_001703	243	0	0	0	0.627156	0.299614	0.327542	0
Ie_Transcript_001704	243	1.9137	1.76045	0.153254	0	0	0	1.09964
Ie_Transcript_001705	243	1.83503	0.682775	1.15226	0.915379	0.820576	0.094803	0.260185
Ie_Transcript_001706	243	1.83503	1.02416	0.810868	3.05126	4.92345	1.87219	2.34166
Ie_Transcript_001707	243	1.67049	0	1.67049	0.982474	0	0.982474	0
Ie_Transcript_001708	243	0	0	0	0.005312	0	0.005312	0
Ie_Transcript_001709	243	3.72145	1.06436	2.65708	2.24845	2.01817	0.230284	0.780555
Ie_Transcript_001710	243	1.27975	1.97686	0.697109	0.737593	0.357093	0.3805	0
Ie_Transcript_001711	243	1.27509	1.36555	0.090461	3.18905	2.06703	1.12202	0.52037
Ie_Transcript_001712	243	1.10102	0.341388	0.759631	0.892419	0.820576	0.071843	0.52037
Ie_Transcript_001713	243	0.367006	0.382475	0.015469	0.915379	0.73234	0.183039	0.411141
Ie_Transcript_001714	243	32.3796	32.4819	0.102339	35.547	45.6292	10.0821	44.4164
Ie_Transcript_001715	243	1.83503	1.36555	0.46948	2.44101	2.05825	0.382764	0.260185
Ie_Transcript_001716	243	7.15636	1.44818	5.70818	2.50758	1.6143	0.893279	2.68302
Ie_Transcript_001717	243	0	0	0	0	0	0	0
Ie_Transcript_001718	243	8.09116	7.98238	0.108788	3.40591	7.97366	4.56775	13.6322
Ie_Transcript_001719	243	1.83503	0.682775	1.15226	2.13589	2.22528	0.089394	0.780555
Ie_Transcript_001720	243	3.67006	1.88184	1.78822	5.35393	7.0196	1.66567	2.60185
Ie_Transcript_001721	243	0	1.49274	1.49274	1.03839	1.0941	0.055712	0
Ie_Transcript_001722	243	0	0	0	0.310206	0	0.310206	0.792354
Ie_Transcript_001723	243	0.382877	0	0.382877	0.977674	1.71949	0.741818	0
Ie_Transcript_001724	243	0	0.984867	0.984867	0.610253	0	0.610253	0
Ie_Transcript_001725	244	0	0	0	1.51122	0	1.51122	0.257698
Ie_Transcript_001726	244	5.35903	4.35077	1.00826	10.0248	11.2367	1.21188	3.58067
Ie_Transcript_001727	244	2.00334	1.52416	0.479179	0	0	0	0
Ie_Transcript_001728	244	2.00184	1.48573	0.516113	2.81889	2.09046	0.728431	0.704566
Ie_Transcript_001729	244	1.34143	0.945782	0.395643	0.94895	1.3104	0.361454	0.288575
Ie_Transcript_001730	244	1.75527	0.338058	1.41722	0.302244	0.541775	0.239531	0
Ie_Transcript_001731	244	9.63889	10.7817	1.14281	11.0401	7.49903	3.5411	9.92029
Ie_Transcript_001732	244	1.79884	2.37433	0.575491	3.04519	3.5552	0.510014	1.99496
Ie_Transcript_001733	244	78.9688	100.148	21.179	39.2017	41.2472	2.04548	27.9185
Ie_Transcript_001734	244	0	0	0	0	0	0	0
Ie_Transcript_001735	244	2.28956	4.05669	1.76714	0.604488	0.286659	0.317829	0.257698
Ie_Transcript_001736	244	1.29148	1.69029	0.398808	3.02244	0.541775	2.48067	1.03079
Ie_Transcript_001737	244	1.34251	0	1.34251	2.41795	1.89621	0.52174	2.0024
Ie_Transcript_001738	244	1.08946	1.69029	0.600828	3.40342	1.23716	2.16626	0.773094
Ie_Transcript_001739	244	0.726307	0.338058	0.388249	0.302244	0	0.302244	0
Ie_Transcript_001740	244	0.363154	0.450796	0.087642	1.70236	1.8521	0.149744	0
Ie_Transcript_001741	244	0	0.426299	0.426299	0	0.299101	0.299101	0.515396
Ie_Transcript_001742	244	4.35784	4.05539	0.302451	4.23142	4.20164	0.029775	3.74806
Ie_Transcript_001743	244	2.34742	1.83999	0.507424	1.3991	1.49183	0.092731	0.7737
Ie_Transcript_001744	244	3.13602	2.65994	0.476077	5.73331	6.26588	0.532564	2.57827
Ie_Transcript_001745	244	5.4473	4.54119	0.90611	6.64937	7.18991	0.540541	2.67725
Ie_Transcript_001746	244	0.870555	1.11443	0.243878	1.00447	0.856252	0.148218	2.03639
Ie_Transcript_001747	244	3.25159	1.41512	1.83647	2.44945	0.713638	1.73582	0.983912
Ie_Transcript_001748	244	1.45261	0	1.45261	1.46315	2.1175	0.654353	1.75134
Ie_Transcript_001749	244	2.54208	1.50053	1.04154	2.41795	2.97976	0.56181	3.35008
Ie_Transcript_001750	244	3.97403	1.45822	2.51581	0.315074	1.4018	1.08672	0.835606
Ie_Transcript_001751	244	4.27728	2.64415	1.63313	3.81697	5.01808	1.20111	1.3047
Ie_Transcript_001752	244	0.101491	0.778416	0.676925	0.755491	1.9816	1.22611	0
Ie_Transcript_001753	244	0.363154	0	0.363154	0.302244	0.926392	0.624148	0
Ie_Transcript_001754	244	2.0541	3.01596	0.961864	2.40028	0.461728	1.93855	2.67016
Ie_Transcript_001755	244	0.670957	0	0.670957	0.921572	1.38534	0.463766	0.018121
Ie_Transcript_001756	244	1.08946	1.57439	0.484927	0.88617	1.66077	0.774597	0.536625
Ie_Transcript_001757	244	0	0.702633	0.702633	1.51122	1.08355	0.42767	0
Ie_Transcript_001758	244	4.08972	1.08164	3.00808	0	0	0	0.515396
Ie_Transcript_001759	244	5.33564	2.9793	2.35635	2.97117	4.36916	1.39799	0
Ie_Transcript_001760	244	4.721	3.04252	1.67848	3.93314	1.90205	2.03109	1.37475
Ie_Transcript_001761	244	1.68561	1.60292	0.082689	0.302244	0.812663	0.510419	0.000181
Ie_Transcript_001762	244	7.60392	7.40279	0.201126	9.04401	11.2479	2.20387	5.65741
Ie_Transcript_001763	244	0.363154	0.674851	0.311697	0	0.594497	0.594497	1.03079
Ie_Transcript_001764	244	0	0.364345	0.364345	0.938009	0	0.938009	0.27426
Ie_Transcript_001765	245	0.002589	0	0.002589	0	0	0	0
Ie_Transcript_001766	245	4.78611	6.05671	1.2706	5.63358	4.63946	0.994117	2.04092
Ie_Transcript_001767	245	0	0.992252	0.992252	0	0.536589	0.536589	0
Ie_Transcript_001768	245	1.43745	0	1.43745	0.649893	0.278376	0.371517	0.765751
Ie_Transcript_001769	245	1.07809	0	1.07809	1.79643	1.34147	0.454953	0
Ie_Transcript_001770	245	1.79681	1.03867	0.758141	3.11869	3.21954	0.100851	2.12005
Ie_Transcript_001771	245	11.8588	10.3783	1.48048	7.91459	13.4709	5.55628	7.91276
Ie_Transcript_001772	245	0.751039	1.19674	0.445697	1.3112	0.536589	0.774612	1.56584
Ie_Transcript_001773	245	2.8749	0.66957	2.20533	0.619336	0.83124	0.211904	1.0845
Ie_Transcript_001774	245	6.10917	3.2142	2.89497	14.1603	8.6417	5.51861	4.24863
Ie_Transcript_001775	245	0	0.66957	0.66957	1.00964	0	1.00964	0.510501
Ie_Transcript_001776	245	58.1015	44.3438	13.7577	67.2033	59.9338	7.26954	32.7079
Ie_Transcript_001777	245	0.45397	1.14742	0.693451	1.66944	0.899395	0.77004	0.298459
Ie_Transcript_001778	245	0.359363	0.334785	0.024578	0.598809	0.804884	0.206075	0.25525
Ie_Transcript_001779	245	0	1.0054	1.0054	0.313349	0.30189	0.011459	0
Ie_Transcript_001780	245	0.359363	0	0.359363	0.648169	0.536589	0.11158	0.25525
Ie_Transcript_001781	245	0.718726	0.334785	0.383941	0	0.268295	0.268295	0
Ie_Transcript_001782	245	0.755814	0.348368	0.407446	0	0	0	0
Ie_Transcript_001783	245	0.718726	1.00435	0.285628	0.299404	0.479817	0.180413	0
Ie_Transcript_001784	245	20.7951	10.6326	10.1625	11.9762	11.4127	0.56343	18.232
Ie_Transcript_001785	245	0.359363	0.334785	0.024578	0.719533	0.384977	0.334556	0
Ie_Transcript_001786	245	1.07809	1.00435	0.073734	3.29345	2.79506	0.498385	1.27913
Ie_Transcript_001787	245	10.5603	7.16877	3.39148	5.33854	8.24167	2.90313	6.2756
Ie_Transcript_001788	245	0.359363	0.454198	0.094835	0.330257	0	0.330257	0
Ie_Transcript_001789	245	0.365525	0.740775	0.37525	0.615574	1.11999	0.504414	0
Ie_Transcript_001790	245	0.359363	0	0.359363	0	0.875756	0.875756	0.25525
Ie_Transcript_001791	245	1.47692	1.00435	0.472566	0.340991	0.629514	0.288523	1.16186
Ie_Transcript_001792	245	10.4215	15.0096	4.58811	13.3101	15.2928	1.9827	9.44427
Ie_Transcript_001793	245	7.96627	6.99459	0.971675	5.41241	2.99031	2.4221	1.17522
Ie_Transcript_001794	245	3.59363	2.29415	1.29947	2.09583	2.41465	0.318821	1.35422
Ie_Transcript_001795	245	3.59363	1.67392	1.9197	2.20442	2.54646	0.342041	0.510594
Ie_Transcript_001796	245	0	0	0	0.598809	0.268295	0.330514	0
Ie_Transcript_001797	245	5.39044	2.34349	3.04695	5.6494	2.20151	3.44788	1.27625
Ie_Transcript_001798	245	2.15618	1.00435	1.15182	1.88505	1.93773	0.05268	0.539492
Ie_Transcript_001799	245	1.79681	0	1.79681	0	0	0	0.265431
Ie_Transcript_001800	245	0.359363	1.33914	0.979776	0	0	0	0
Ie_Transcript_001801	245	1.23633	0	1.23633	0.790252	0	0.790252	0
Ie_Transcript_001802	245	33.4207	23.1002	10.3206	26.5844	23.3416	3.2428	19.6543
Ie_Transcript_001803	245	1.88326	0	1.88326	0.352424	1.0886	0.736172	0
Ie_Transcript_001804	245	1.57145	3.96479	2.39334	0.709091	1.86359	1.1545	0
Ie_Transcript_001805	245	4.7727	2.60774	2.16496	5.59652	4.85366	0.742857	1.75752
Ie_Transcript_001806	245	8.98407	7.20329	1.78078	8.79228	5.98159	2.81069	10.3597
Ie_Transcript_001807	245	0	0	0	1.91342	0.717535	1.19588	0
Ie_Transcript_001808	245	1.34338	0.334785	1.0086	0.360925	0.804884	0.443959	0.765569
Ie_Transcript_001809	245	0.718726	0.66957	0.049156	0	0.336819	0.336819	0
Ie_Transcript_001810	245	1.07809	2.04854	0.970457	4.89094	4.97685	0.08591	7.21729
Ie_Transcript_001811	245	2.12558	0.765362	1.36022	0.299404	1.29587	0.99647	0
Ie_Transcript_001812	245	8.60822	4.65466	3.95356	16.0483	15.4591	0.58916	7.58503
Ie_Transcript_001813	245	63.6061	74.552	10.9459	91.6644	95.8605	4.19602	78.9908
Ie_Transcript_001814	245	0.359363	0.66957	0.310207	1.49702	1.34147	0.155549	2.042
Ie_Transcript_001815	245	0	0	0	1.98556	0.956794	1.02876	1.021
Ie_Transcript_001816	245	4.31235	2.00871	2.30364	0.299404	0	0.299404	0.25525
Ie_Transcript_001817	245	2.15129	1.67392	0.477369	5.76072	3.15293	2.60779	3.98061
Ie_Transcript_001818	245	9.71534	9.58226	0.133075	14.2827	12.2254	2.0573	6.94203
Ie_Transcript_001819	245	0.408535	0.537955	0.12942	1.03482	1.31611	0.281295	0.908279
Ie_Transcript_001820	246	0.35565	0.419524	0.063874	1.92039	2.81319	0.892802	0
Ie_Transcript_001821	246	3.18552	2.65256	0.532953	3.62203	6.84886	3.22683	2.54897
Ie_Transcript_001822	246	3.38343	2.32264	1.06079	5.25277	5.58869	0.335926	3.03408
Ie_Transcript_001823	246	2.09624	1.07429	1.02196	4.37874	3.8316	0.547138	2.24767
Ie_Transcript_001824	246	8.62244	8.21376	0.408682	10.1538	15.0078	4.854	5.46479
Ie_Transcript_001825	246	14.4269	10.6986	3.72832	20.8545	23.8147	2.96017	3.69166
Ie_Transcript_001826	246	0	0	0	0	1.12047	1.12047	0
Ie_Transcript_001827	246	5.49683	4.59713	0.899698	10.784	9.97962	0.804399	11.9714
Ie_Transcript_001828	246	3.5561	0.663141	2.89296	4.15212	2.65749	1.49463	0.75852
Ie_Transcript_001829	246	1.71572	1.65785	0.057866	0	0	0	0.158891
Ie_Transcript_001830	246	0	1.70878	1.70878	0.337081	0.39221	0.055129	0
Ie_Transcript_001831	246	5.45579	2.13431	3.32148	1.39798	0.818929	0.579049	1.15701
Ie_Transcript_001832	246	2.55757	3.16842	0.610844	3.22583	3.85031	0.62448	1.24727
Ie_Transcript_001833	246	2.1339	3.64727	1.51337	2.37283	3.02373	0.650898	1.2642
Ie_Transcript_001834	246	0.370422	0.692648	0.322226	0.397382	0.969916	0.572534	0.351473
Ie_Transcript_001835	246	0	0.362545	0.362545	1.37831	0.441111	0.937197	0.623429
Ie_Transcript_001836	246	6.07086	0.33157	5.73929	3.55925	1.7884	1.77085	1.51704
Ie_Transcript_001837	246	6.57135	4.21096	2.36038	2.37819	1.76076	0.61743	0.388756
Ie_Transcript_001838	246	1.4226	1.98942	0.566823	1.77962	4.51773	2.73811	0.75852
Ie_Transcript_001839	246	43.3427	44.7096	1.36693	34.918	46.3781	11.4601	58.7238
Ie_Transcript_001840	246	1.17285	0.994711	0.178143	2.49258	1.55663	0.935951	0.279995
Ie_Transcript_001841	246	28.0312	22.0937	5.93754	16.9766	26.1306	9.15398	10.2901
Ie_Transcript_001842	246	7.11299	3.46579	3.64721	3.55925	7.25312	3.69387	5.03463
Ie_Transcript_001843	246	0.7113	0.355158	0.356142	0.859177	0.332078	0.527099	0.903681
Ie_Transcript_001844	246	9.14367	7.56629	1.57739	6.32996	2.36668	3.96328	6.55
Ie_Transcript_001845	246	1.06695	0.818268	0.248681	1.58331	0.531498	1.05181	0
Ie_Transcript_001846	246	6.61277	3.80901	2.80376	5.27086	11.6939	6.42306	4.23573
Ie_Transcript_001847	246	29.6918	18.9536	10.7383	13.6255	15.841	2.21553	16.7646
Ie_Transcript_001848	246	6.59249	1.72145	4.87104	6.50988	5.69858	0.811296	3.64751
Ie_Transcript_001849	246	1.24043	0.994711	0.245719	2.915	1.92167	0.993332	1.39678
Ie_Transcript_001850	246	4.16033	4.06367	0.096664	2.05113	2.44766	0.396529	3.4045
Ie_Transcript_001851	246	1.95712	1.79126	0.165854	0.668768	2.17248	1.50371	0.813069
Ie_Transcript_001852	246	0	0	0	1.77962	1.98194	0.202317	0
Ie_Transcript_001853	246	0	0	0	0	0.531498	0.531498	0
Ie_Transcript_001854	246	0.7113	0.913803	0.202503	0.763025	0.317519	0.445506	0.25284
Ie_Transcript_001855	246	3.67256	2.35572	1.31684	5.1245	6.49577	1.37127	1.84247
Ie_Transcript_001856	246	12.4897	5.90094	6.58881	3.75893	3.3498	0.409132	6.86938
Ie_Transcript_001857	246	1.4226	2.32099	0.898393	2.21125	2.39174	0.180487	3.53976
Ie_Transcript_001858	246	2.54307	0	2.54307	1.67931	3.6584	1.97909	0.431607
Ie_Transcript_001859	246	1.48843	0.33157	1.15686	0.593208	0.880253	0.287045	3.77448
Ie_Transcript_001860	246	10.8481	9.91836	0.929706	11.8795	9.93229	1.94719	7.64827
Ie_Transcript_001861	246	1.39096	0.372009	1.01895	0.351842	0	0.351842	0
Ie_Transcript_001862	246	2.50541	2.96706	0.461654	7.08795	7.04729	0.040662	4.99713
Ie_Transcript_001863	247	8.58117	6.42067	2.1605	5.87687	8.00483	2.12795	3.50651
Ie_Transcript_001864	247	11.2666	7.33192	3.93469	13.2448	13.5337	0.288833	8.89543
Ie_Transcript_001865	247	17.3967	12.4082	4.98844	4.19954	6.83509	2.63555	3.41013
Ie_Transcript_001866	247	0.4814	2.2816	1.8002	0	0.365861	0.365861	0
Ie_Transcript_001867	247	0.352018	0	0.352018	2.15709	2.48482	0.327725	0
Ie_Transcript_001868	247	3.3235	3.73038	0.406879	5.29295	4.78076	0.512189	4.29024
Ie_Transcript_001869	247	2.46413	1.12852	1.33561	0	0.5265	0.5265	0
Ie_Transcript_001870	247	1.13279	0	1.13279	1.01448	2.09179	1.07732	0.784347
Ie_Transcript_001871	247	1.40807	1.45495	0.046876	2.38464	2.52365	0.139012	1.65259
Ie_Transcript_001872	247	4.06087	3.55472	0.50615	0	0.323726	0.323726	0.655933
Ie_Transcript_001873	247	2.29523	2.16334	0.131889	2.6264	3.12314	0.496739	0.50093
Ie_Transcript_001874	247	1.76009	1.08562	0.67447	7.1808	4.86853	2.31228	3.23213
Ie_Transcript_001875	247	1.72162	2.4869	0.765274	1.26613	2.51506	1.24894	1.03137
Ie_Transcript_001876	247	0.704037	1.33923	0.635193	0	0.343626	0.343626	0
Ie_Transcript_001877	247	14.2175	13.4298	0.787672	7.51501	6.3238	1.19121	7.14327
Ie_Transcript_001878	247	10.9705	4.83435	6.13612	2.79404	6.98844	4.1944	2.78512
Ie_Transcript_001879	247	1.40807	0.718571	0.689503	1.5407	1.08026	0.460432	0
Ie_Transcript_001880	247	1.07073	0.666639	0.404093	1.18847	0.281374	0.907091	0.522178
Ie_Transcript_001881	247	1.13599	0	1.13599	0.654325	0.26325	0.391075	0
Ie_Transcript_001882	247	1.05605	0.30104	0.755015	0.324712	2.22693	1.90221	0.250465
Ie_Transcript_001883	247	0.704037	0	0.704037	1.1365	0.772162	0.364335	0.250465
Ie_Transcript_001884	247	1.5892	3.48964	1.90044	0.770911	0.32628	0.444631	0
Ie_Transcript_001885	247	4.22422	2.95571	1.26851	2.43328	3.29059	0.857312	1.50279
Ie_Transcript_001886	247	2.11211	0.328412	1.7837	1.46922	0	1.46922	0
Ie_Transcript_001887	247	0.36291	0.777225	0.414315	1.0142	1.98237	0.968167	1.35772
Ie_Transcript_001888	247	0.704037	0	0.704037	2.0569	1.84275	0.214157	1.25232
Ie_Transcript_001889	247	39.074	35.1401	3.93393	32.6166	40.014	7.39733	17.2821
Ie_Transcript_001890	247	1.25765	0	1.25765	1.53024	0	1.53024	0
Ie_Transcript_001891	247	5.28028	3.94095	1.33933	5.89038	8.64711	2.75674	2.86339
Ie_Transcript_001892	247	1.55568	0.656825	0.898852	2.14645	0.26325	1.8832	0.250465
Ie_Transcript_001893	247	0	0.4984	0.4984	2.26591	2.6325	0.366588	0
Ie_Transcript_001894	247	0	0.680576	0.680576	0	0.789749	0.789749	1.00186
Ie_Transcript_001895	247	1.53505	1.22867	0.306379	2.33341	2.64621	0.312802	1.45853
Ie_Transcript_001896	247	0.377934	1.64206	1.26413	0.951783	0.26325	0.688533	1.00186
Ie_Transcript_001897	247	0.82975	0	0.82975	0	0.807587	0.807587	0
Ie_Transcript_001898	247	1.30829	1.66881	0.360514	3.47528	5.58784	2.11256	3.12647
Ie_Transcript_001899	247	0.704037	0.664306	0.039731	1.48899	0.802825	0.686163	0
Ie_Transcript_001900	247	3.95884	3.60067	0.358174	5.55722	3.13975	2.41747	3.52702
Ie_Transcript_001901	247	0.352018	1.99245	1.64043	0.685747	1.17969	0.493945	0.50093
Ie_Transcript_001902	247	3.37163	0.756325	2.61531	4.04821	4.03534	0.012876	0.50093
Ie_Transcript_001903	247	10.2085	14.2799	4.07139	12.3414	22.2139	9.87252	31.3127
Ie_Transcript_001904	247	1.76009	0.985237	0.774855	0.945027	0.789749	0.155278	0.751395
Ie_Transcript_001905	247	1.9895	3.28412	1.29462	0	0.31983	0.31983	0.291557
Ie_Transcript_001906	247	2.436	1.97035	0.465659	0.627884	2.0339	1.40602	0
Ie_Transcript_001907	247	0	0.328412	0.328412	0.317258	0.576926	0.259668	0.751395
Ie_Transcript_001908	247	1.2051	1.60814	0.403032	1.63817	0.838154	0.800019	1.75326
Ie_Transcript_001909	248	22.1445	17.2626	4.8819	26.9237	28.7334	1.80967	12.9579
Ie_Transcript_001910	248	50.8007	44.0565	6.74421	40.3303	42.9215	2.59117	80.5745
Ie_Transcript_001911	248	0.696907	0.325313	0.371594	0.29113	0.521591	0.230461	0
Ie_Transcript_001912	248	0.696907	0.325313	0.371594	0	0.293372	0.293372	0.543536
Ie_Transcript_001913	248	1.04536	0.32287	0.72249	1.03148	0.672719	0.358764	0
Ie_Transcript_001914	248	3.26744	1.62656	1.64088	1.89752	1.82557	0.071954	2.48124
Ie_Transcript_001915	248	2.58231	1.58864	0.993671	1.94752	3.31122	1.3637	1.48874
Ie_Transcript_001916	248	8.01443	6.50626	1.50818	8.32577	8.24	0.08577	6.60733
Ie_Transcript_001917	248	0	0	0	3.03848	3.23584	0.197355	0
Ie_Transcript_001918	248	4.37403	2.02903	2.34499	2.4773	3.09798	0.620683	2.36181
Ie_Transcript_001919	248	0	0.667928	0.667928	0	0.535434	0.535434	0.250677
Ie_Transcript_001920	248	1.63861	0.710116	0.928493	1.7265	1.53317	0.193331	0.992497
Ie_Transcript_001921	248	0	1.05064	1.05064	0.87339	0.539303	0.334087	0.744373
Ie_Transcript_001922	248	0.348453	1.27891	0.930454	0.779268	0.521591	0.257677	0
Ie_Transcript_001923	248	391.79	383.103	8.68631	159.398	136.675	22.7222	161.93
Ie_Transcript_001924	248	1.28788	1.11501	0.172868	2.32904	3.44549	1.11645	1.35299
Ie_Transcript_001925	248	4.04186	1.29085	2.75102	2.03791	3.09412	1.05621	0.551684
Ie_Transcript_001926	248	2.24439	0.723055	1.52134	0	0	0	0.284183
Ie_Transcript_001927	248	3.09577	1.7222	1.37356	1.41987	2.0171	0.597235	1.82143
Ie_Transcript_001928	248	5.03658	2.32184	2.71474	2.97671	1.35735	1.61937	2.83639
Ie_Transcript_001929	248	0	0	0	0	1.04318	1.04318	0.496248
Ie_Transcript_001930	248	0.709827	0.989823	0.279996	0.598566	0.792553	0.193987	0.992497
Ie_Transcript_001931	248	8.57192	6.32586	2.24606	10.6032	9.78775	0.815486	4.8874
Ie_Transcript_001932	248	2.6691	2.52984	0.139261	2.61128	1.82557	0.785714	5.91121
Ie_Transcript_001933	248	0	0.325313	0.325313	0.29113	0.799601	0.508471	0
Ie_Transcript_001934	248	2.09072	7.02379	4.93307	0.319549	3.12955	2.81	1.69809
Ie_Transcript_001935	248	1.55155	1.60422	0.052666	0	0.380563	0.380563	0
Ie_Transcript_001936	248	0	0	0	0	0	0	0
Ie_Transcript_001937	248	3.32457	3.32081	0.003757	4.53035	5.34132	0.810971	0.652413
Ie_Transcript_001938	248	4.93245	2.90345	2.029	2.62836	2.88212	0.253763	0.60084
Ie_Transcript_001939	248	1.08568	0.34374	0.741939	1.12862	1.37963	0.251013	0.899869
Ie_Transcript_001940	248	1.93755	0.650625	1.28693	0	0	0	0
Ie_Transcript_001941	248	23.5888	21.2913	2.29747	15.8318	21.0394	5.20765	13.4252
Ie_Transcript_001942	248	3.54014	2.88849	0.651648	3.78467	4.89959	1.11491	1.6477
Ie_Transcript_001943	248	0	0.650625	0.650625	0.29113	0.521591	0.230461	0
Ie_Transcript_001944	248	11.8053	6.90933	4.89595	14.2298	18.3117	4.08188	3.72186
Ie_Transcript_001945	248	0.348453	0.325313	0.02314	2.59911	1.56477	1.03434	0.248124
Ie_Transcript_001946	248	0.407754	0.975938	0.568184	0.767893	0.360636	0.407257	0
Ie_Transcript_001947	248	11.6165	7.39086	4.22564	14.3522	13.4637	0.888429	12.2868
Ie_Transcript_001948	248	1.99763	1.95188	0.045754	1.52573	1.89374	0.368015	1.09474
Ie_Transcript_001949	248	2.43917	1.62656	0.81261	1.45565	1.56477	0.109125	0.744373
Ie_Transcript_001950	248	0.348453	0.325313	0.02314	1.00307	0.604221	0.398853	0
Ie_Transcript_001951	248	0.724128	1.51452	0.790393	1.27943	0.869031	0.410398	1.47271
Ie_Transcript_001952	248	0	0	0	0	0	0	0
Ie_Transcript_001953	248	2.84445	0.995748	1.84871	0.58226	0.260796	0.321464	0.496248
Ie_Transcript_001954	248	1.37704	2.36368	0.986644	4.41465	4.56007	0.145414	0.703425
Ie_Transcript_001955	248	1.01363	1.35893	0.345301	1.72357	1.11605	0.60752	0.39435
Ie_Transcript_001956	248	0	0.325313	0.325313	2.03791	1.30398	0.733931	0.248124
Ie_Transcript_001957	248	1.04536	0.650625	0.394735	5.53147	6.2591	0.72763	0
Ie_Transcript_001958	248	1.09308	0	1.09308	0.504362	0	0.504362	0.446983
Ie_Transcript_001959	248	0	0	0	0.29113	1.30398	1.01285	0
Ie_Transcript_001960	248	2.04327	0.325313	1.71796	1.31268	1.99041	0.677727	0.248124
Ie_Transcript_001961	248	3.16289	6.94412	3.78123	5.57975	6.2591	0.679346	2.97749
Ie_Transcript_001962	248	2.67701	2.71086	0.033848	2.52536	2.73134	0.205976	1.73687
Ie_Transcript_001963	248	0.360732	0	0.360732	1.9105	0.346731	1.56377	0.55372
Ie_Transcript_001964	248	1.04536	0	1.04536	0	0	0	0
Ie_Transcript_001965	249	15.59	9.28372	6.30628	12.0894	12.3728	0.283398	6.14548
Ie_Transcript_001966	249	0	0.322274	0.322274	0	0.258383	0.258383	0.25086
Ie_Transcript_001967	249	1.64073	1.93364	0.292917	1.87578	1.818	0.057778	2.55217
Ie_Transcript_001968	249	0.344943	0	0.344943	1.15385	0.775148	0.378702	0.245819
Ie_Transcript_001969	249	5.74064	8.92182	3.18118	8.78074	8.83299	0.052248	5.25437
Ie_Transcript_001970	249	1.37977	1.61137	0.231596	3.53963	6.49965	2.96002	2.70401
Ie_Transcript_001971	249	5.5418	6.17074	0.628939	3.72764	2.50355	1.22409	3.53529
Ie_Transcript_001972	249	5.56507	3.51424	2.05083	13.1044	20.2343	7.12987	8.05262
Ie_Transcript_001973	249	1.03483	0.331823	0.703007	0	0	0	0
Ie_Transcript_001974	249	0	0	0	0.576925	0	0.576925	0.245819
Ie_Transcript_001975	249	0	0	0	0.288315	0.461531	0.173216	0
Ie_Transcript_001976	249	0.71074	0.331412	0.379328	0.612239	0	0.612239	0.245819
Ie_Transcript_001977	249	0.344943	0	0.344943	0.288462	0	0.288462	0.270946
Ie_Transcript_001978	249	1.91635	1.9503	0.033951	3.50094	2.95489	0.546052	0.607895
Ie_Transcript_001979	249	1.4312	1.80291	0.371706	1.06821	0.258383	0.809828	0.299832
Ie_Transcript_001980	249	4.45565	2.08021	2.37545	3.15842	1.74761	1.41081	0.747333
Ie_Transcript_001981	249	0.876818	0	0.876818	1.36084	0.567001	0.793839	1.06445
Ie_Transcript_001982	249	8.62358	6.76775	1.85583	8.36541	9.56015	1.19474	9.49669
Ie_Transcript_001983	249	0.344943	0.644548	0.299605	0.288462	1.29191	1.00345	0
Ie_Transcript_001984	249	3.30348	2.70322	0.600266	7.61214	4.44922	3.16292	5.98955
Ie_Transcript_001985	249	7.9337	6.66846	1.26524	4.57087	8.3923	3.82142	2.94983
Ie_Transcript_001986	249	2.38896	0.644548	1.74441	1.15385	1.22883	0.074981	1.73052
Ie_Transcript_001987	249	0	0.352419	0.352419	1.2423	0.56616	0.676141	0.629668
Ie_Transcript_001988	249	0.837342	2.41225	1.57491	0.694463	0.728014	0.033551	0
Ie_Transcript_001989	249	1.83563	0	1.83563	2.43202	5.3561	2.92408	0.245819
Ie_Transcript_001990	249	2.10102	1.04746	1.05356	0.817709	1.20463	0.386918	0
Ie_Transcript_001991	249	1.72472	0.966821	0.757896	0.662553	1.42281	0.760261	0.80897
Ie_Transcript_001992	249	1.66999	1.70698	0.036987	4.58754	2.92584	1.6617	0.756892
Ie_Transcript_001993	249	2.06966	0.644548	1.42511	1.15385	2.32544	1.17159	0.737457
Ie_Transcript_001994	249	12.3788	5.23945	7.13937	10.0288	11.6812	1.65233	7.13005
Ie_Transcript_001995	249	0.026594	0	0.026594	0	0.792376	0.792376	0.122394
Ie_Transcript_001996	249	2.91493	2.0801	0.834834	3.29184	2.70494	0.5869	0.540918
Ie_Transcript_001997	249	4.13932	5.58373	1.44441	3.75001	6.61989	2.86988	3.18827
Ie_Transcript_001998	249	1.41517	0.332853	1.08232	1.87573	0.800293	1.07544	0.501781
[truncated: 111,466 more rows]

## Sheet: PCOA multiple species
Average expression of orthologs in Isoetes echinospora, Arabidopsis thaliana and Selaginella moellendorffii used for the PCOA analysis
	Raw Values								Log10 expression
	Based on average expression of 17 different natural accessions (EMBL-EBI accession E-GEOD-53197)		Based on normalized, average read counts areported in Table S3: Mello, A., Efroni, I., Rahni, R. & Birnbaum, K. D. The Selaginella rhizophore has a unique transcriptional identity compared with root and shoot meristems. New Phytol. 222, 882–894 (2019).		This study
Accession	A_thaliana_aerial parts (TPM)	A_thaliana_root (TPM)	S_moellendorfii_leaf (Normalized, average read counts)	S_moellendorfii_root (Normalized, average read counts)	I_echinospora_leaf (TPM)	I_echinospora_root (TPM)			Accession	A_thaliana_aerial parts (TPM)	A_thaliana_root (TPM)	S_moellendorfii_leaf (Normalized, average read counts)	S_moellendorfii_root (Normalized, average read counts)	I_echinospora_leaf (TPM)	I_echinospora_root (TPM)
AT5G03555	6.76471	14	8.54096	3.44619	0.970685	0.680108			AT5G03555	0.890125	1.17609	0.979592	0.647988	0.294617	0.225337
AT2G32850	23.4118	64	49.1955	13.7886	12.5031	9.06107			AT2G32850	1.3876	1.81291	1.70067	1.16993	1.13043	1.00264
AT1G63100	12.2353	15.7059	3.97617	1.25981	0.186518	0.433924			AT1G63100	1.12173	1.22287	0.696895	0.354073	0.0742743	0.156526
AT2G15860	25.5294	42.8235	83.1582	46.982	14.0068	14.8973			AT2G15860	1.42373	1.64171	1.9251	1.68108	1.17629	1.20132
AT5G14520	40	71.5294	63.454	20.9247	13.5487	12.8016			AT5G14520	1.61278	1.86051	1.80925	1.34093	1.16282	1.13993
AT5G17070	42.8824	44.8824	16.8086	12.0288	24.256	30.8522			AT5G17070	1.64229	1.66165	1.25063	1.1149	1.40236	1.50314
AT3G05670	20.0588	41.1765	0	1.07797	8.33874	5.25572			AT3G05670	1.32343	1.62507	0	0.31764	0.970288	0.796278
AT1G16280	15.7647	15.5294	17.0912	22.5933	25.3963	17.3074			AT1G16280	1.2244	1.21826	1.25747	1.37279	1.42154	1.26263
AT4G27490	7.88235	14.2353	3.52698	3.20067	9.39689	11.2336			AT4G27490	0.948528	1.18285	0.655808	0.623319	1.0169	1.08755
AT1G75670	13.7647	21	9.48676	5.6395	4.90059	6.69688			AT1G75670	1.16922	1.34242	1.02064	0.822135	0.770895	0.886315
AT3G28460	45.5882	5.11765	2.79666	11.6572	20.9112	9.41444			AT3G28460	1.66828	0.786584	0.579402	1.10234	1.34067	1.01764
AT1G50240	5.35294	8.47059	1.33371	0.47405	0.339193	0.593985			AT1G50240	0.802975	0.976377	0.368048	0.168512	0.126843	0.202484
AT2G33800	463.941	19.1765	34.4496	1.28671	78.4673	45.5901			AT2G33800	2.6674	1.30485	1.54961	0.35921	1.90019	1.66829
AT5G04740	66.8235	351.706	0.348621	20.9896	50.6326	70.1578			AT5G04740	1.83138	2.54741	0.12989	1.34222	1.71292	1.85222
AT5G62140	27.4706	1.51765	3.74606	7.69082	12.4173	7.44583			AT5G62140	1.4544	0.400995	0.676333	0.939061	1.12767	0.926642
AT5G20660	23.1765	51.4118	5.51616	12.2771	7.60989	5.82496			AT5G20660	1.38339	1.71943	0.813992	1.1231	0.934998	0.8341
AT5G16300	22.6471	46.1176	32.4473	27.4195	11.872	9.32725			AT5G16300	1.37378	1.67318	1.52436	1.45362	1.10965	1.01398
AT1G65260	236.471	36.8235	43.1304	32.2831	105.407	48.0706			AT1G65260	2.37561	1.57776	1.64474	1.52222	2.02697	1.69082
AT3G22200	41.7059	222.647	213.831	366.411	110.456	123.085			AT3G22200	1.63049	2.34956	2.3321	2.56515	2.0471	2.09372
AT4G15530	31.2941	8.23529	61.2019	43.7608	43.5324	19.1054			AT4G15530	1.50912	0.965451	1.7938	1.6509	1.64868	1.30331
AT3G07400	10.4118	12.4706	15.689	26.1163	4.94971	3.43213			AT3G07400	1.05735	1.12939	1.22243	1.43323	0.774496	0.646612
AT3G04600	53.6471	81.1765	1.07283	2.13975	1.11305	0.859173			AT3G04600	1.73757	1.91475	0.316565	0.496895	0.324909	0.26932
AT3G25545	15	27.4118	1.64442	1.93091	3.35762	5.56746			AT3G25545	1.20412	1.4535	0.422331	0.467002	0.63925	0.817398
AT3G15410	20.5294	37.2353	59.7076	29.8728	5.3428	3.34559			AT3G15410	1.33303	1.58246	1.78324	1.48958	0.802281	0.638049
AT5G51340	10.7647	19.8824	50.592	27.3421	6.60614	5.40154			AT5G51340	1.07058	1.31978	1.71258	1.45243	0.881165	0.806284
AT4G13550	25.1176	14.0588	26.1754	11.8796	18.9167	5.4099			AT4G13550	1.41693	1.17779	1.43418	1.1099	1.29922	0.806851
AT5G44740	2.88235	2.25294	8.43236	6.41514	5.00807	3.5619			AT5G44740	0.589095	0.512276	0.97462	0.870119	0.778735	0.659146
AT1G02140	234.706	348.235	2.94066	3.56568	60.1218	105.389			AT1G02140	2.37237	2.54312	0.595569	0.659506	1.7862	2.0269
AT1G80380	137.647	12.7059	21.9754	10.1389	0.626065	0.487605			AT1G80380	2.14191	1.13691	1.36126	1.04684	0.211138	0.172488
AT5G07810	4.64706	8.88235	4.62384	4.96191	4.36906	1.51669			AT5G07810	0.751822	0.99486	0.750033	0.775385	0.729898	0.400829
AT1G01770	12.8235	8.23529	0.579244	6.47828	2.15675	2.93714			AT1G01770	1.14062	0.965451	0.198449	0.873801	0.49924	0.595181
AT1G24706	22.6471	23.8824	184.752	79.391	7.66629	4.39021			AT1G24706	1.37378	1.39589	2.26893	1.90521	0.937833	0.731606
AT2G24860	22.2353	6.88235	2.3834	4.39297	3.67801	4.07549			AT2G24860	1.36615	0.896656	0.529353	0.731828	0.670061	0.705478
AT5G13070	24.8824	47.4118	1.16761	2.34536	17.6733	20.3393			AT5G13070	1.413	1.68495	0.33598	0.524443	1.27122	1.32918
AT3G07560	24.7647	46.1176	50.8287	83.7085	44.4681	53.3462			AT3G07560	1.41103	1.67318	1.71457	1.92793	1.65771	1.73517
AT5G39940	14.8235	7.35294	9.63837	18.743	3.332	2.43558			AT5G39940	1.1993	0.921839	1.02687	1.29541	0.636688	0.536
AT3G21350	14.8824	21.4118	24.2971	8.55012	23.0415	17.2856			AT3G21350	1.20091	1.35048	1.40307	0.980009	1.38096	1.26211
AT3G63220	4.64706	8.70588	2.16396	1.09681	4.07014	5.99573			AT3G63220	0.751822	0.987035	0.500231	0.321559	0.70502	0.844833
AT5G06830	26.2353	39.6471	17.9587	21.8578	6.02422	5.46376			AT5G06830	1.43513	1.60903	1.27781	1.35904	0.846598	0.810485
AT1G43190	42.0588	43	33.2115	45.0562	39.1378	26.5338			AT1G43190	1.63406	1.64345	1.53417	1.66329	1.60355	1.43987
AT5G53800	47.4706	78.4118	54.5783	11.4415	3.53143	2.97642			AT5G53800	1.68548	1.89988	1.74491	1.09487	0.656236	0.599492
AT5G54750	40.7059	96.9412	12.2698	49.4504	22.2684	32.8118			AT5G54750	1.6202	1.99097	1.12286	1.70286	1.36677	1.52907
ATCG00280	2709.88	38.2941	77241.9	318.609	5.92183	0.415417			ATCG00280	3.43311	1.59433	4.88786	2.50462	0.840221	0.150884
AT5G43940	195.706	292.294	28.6657	40.6125	43.2176	25.589			AT5G43940	2.29382	2.4673	1.47225	1.61922	1.64559	1.4247
AT3G55960	19.5882	34.0588	0	0.034959	2.27	3.20021			AT3G55960	1.31362	1.5448	0	0.0149231	0.514547	0.623271
AT4G33520	25	7.11765	89.8025	142.611	5.4914	4.74158			AT4G33520	1.41497	0.90943	1.9581	2.15719	0.812338	0.759031
AT4G33100	6.58824	25.9412	0.329706	0.668902	2.88106	2.92388			AT4G33100	0.880141	1.43042	0.123756	0.222431	0.58895	0.593716
AT3G07480	83.2941	281.471	5.34147	6.34158	44.7587	66.5151			AT3G07480	1.9258	2.45097	0.80219	0.86579	1.66047	1.8294
AT4G18230	9.23529	9.23529	1.88206	4.93351	8.97906	7.26989			AT4G18230	1.0101	1.0101	0.459704	0.773312	0.99909	0.9175
AT3G18890	219.588	4	420.794	38.7505	8.26664	2.48736			AT3G18890	2.34358	0.69897	2.6251	1.59934	0.966922	0.542497
AT5G28740	42.1765	60.5882	57.0412	10.4659	13.817	10.5748			AT5G28740	1.63525	1.7895	1.76374	1.05941	1.17076	1.06351
AT4G31210	18.2353	9.94118	0.905664	3.13812	7.11675	3.23315			AT4G31210	1.2841	1.03906	0.280046	0.616803	0.909382	0.626664
AT3G16730	6.94118	8.17647	0.756718	2.62114	0.241934	1.26659			AT3G16730	0.899885	0.962676	0.244702	0.558846	0.0940985	0.355374
AT1G08710	9.76471	15.2353	5.16386	10.6732	4.60047	6.07792			AT1G08710	1.032	1.21046	0.789853	1.06719	0.748225	0.849905
AT1G69500	0.0235294	0	54.1106	3.2968	10.7087	0.011209			AT1G69500	0.0101003	0	1.74124	0.633145	1.06851	0.00484093
AT5G66420	29.3529	74.3529	13.0185	25.9185	6.20421	8.26097			AT5G66420	1.4822	1.8771	1.1467	1.43005	0.857586	0.966656
AT4G35250	189.353	9.05882	16.8456	10.2983	44.6601	21.9737			AT4G35250	2.27956	1.00255	1.25153	1.05302	1.65954	1.36123
AT2G41530	41.4118	57	15.353	49.429	38.7015	28.6282			AT2G41530	1.62749	1.76343	1.2136	1.70268	1.59881	1.47171
AT3G10530	24.1765	30.7059	17.1392	6.86539	9.85415	7.98803			AT3G10530	1.40099	1.50114	1.25862	0.89572	1.0356	0.953665
AT5G52220	8.58824	8.17647	0.409214	1.27194	6.44021	8.83576			AT5G52220	0.981739	0.962676	0.148977	0.356397	0.871585	0.992808
AT3G44330	44.1765	95.9412	19.0897	26.4241	10.8747	14.7083			AT3G44330	1.65491	1.98651	1.30297	1.43813	1.07462	1.19613
AT4G25315	9.76471	15.7059	4.05273	5.58424	7.20787	7.6489			AT4G25315	1.032	1.22287	0.703526	0.818506	0.91423	0.936961
AT5G44370	5.58824	8.35294	4.68671	9.10602	3.83118	3.75387			AT5G44370	0.818769	0.970948	0.754861	1.00458	0.684053	0.677048
AT4G19490	11.5882	26.4118	25.846	19.8471	5.4985	2.97924			AT4G19490	1.09996	1.43794	1.42888	1.31904	0.812813	0.599801
AT1G22860	8.64706	18	76.911	68.7022	11.597	7.39495			AT1G22860	0.984395	1.27875	1.8916	1.84325	1.10027	0.924018
AT2G15900	11.4706	17.4118	39.1554	57.9435	11.5572	9.61517			AT2G15900	1.09589	1.2651	1.60374	1.77044	1.09889	1.02593
AT2G46090	26.1765	12.4706	14.4677	13.9828	11.1595	9.4119			AT2G46090	1.43419	1.12939	1.18943	1.17559	1.08492	1.01753
AT5G54770	4888.88	139.882	89.809	83.3899	180.815	95.6398			AT5G54770	3.6893	2.14886	1.95813	1.92629	2.25963	1.98516
AT5G56930	7.94118	13.1765	1.05483	2.81734	3.23367	3.76466			AT5G56930	0.951395	1.15157	0.312775	0.581761	0.626717	0.678032
AT5G03080	23.2353	65.5882	1.90505	12.6108	12.6676	13.0681			AT5G03080	1.38445	1.8234	0.463153	1.13388	1.13569	1.14824
AT5G53460	92.9412	639.706	137.629	164.869	11.876	17.3353			AT5G53460	1.97286	2.80666	2.14185	2.21977	1.10978	1.26329
AT5G58560	10.8824	18.5882	1.72219	6.16261	2.98023	5.04876			AT5G58560	1.0749	1.292	0.434918	0.855072	0.599908	0.781666
AT3G54050	533.353	0.352941	42.9062	3.40415	171.251	48.4677			AT3G54050	2.72783	0.131279	1.64253	0.643862	2.23616	1.69432
AT1G71500	420.176	11.1765	34.1855	2.32315	183.075	103.884			AT1G71500	2.62446	1.08552	1.54636	0.52155	2.26499	2.02071
AT3G19720	41.5882	14.1176	67.6019	36.7224	7.99991	2.84363			AT3G19720	1.62929	1.17948	1.83634	1.5766	0.954238	0.584741
AT3G10050	51.1176	63.8824	16.3793	21.2802	11.983	9.49693			AT3G10050	1.71698	1.81213	1.24003	1.34792	1.11338	1.02106
AT3G52940	12.5882	23.2941	10.49	11.633	17.7251	26.6348			AT3G52940	1.13316	1.3855	1.06032	1.10151	1.27242	1.44146
AT3G17465	42.5882	81.3529	11.1253	13.8477	11.6876	13.2639			AT3G17465	1.63937	1.91568	1.08369	1.17166	1.10338	1.15424
AT5G21482	11.8235	3.76471	12.6499	49.0714	8.60508	2.99076			AT5G21482	1.10801	0.678036	1.13513	1.69959	0.982501	0.601056
AT5G56760	34.1176	107.059	22.4245	7.55153	25.4932	26.2493			AT5G56760	1.54553	2.03366	1.36967	0.932044	1.42313	1.43535
AT3G49640	7.64706	9.70588	8.31659	40.3536	6.21913	5.66217			AT3G49640	0.936868	1.02962	0.969257	1.61651	0.858485	0.823616
AT1G59760	22.8824	34.7647	34.0541	45.6495	11.7133	7.00239			AT1G59760	1.37808	1.55345	1.54474	1.66885	1.10426	0.90322
AT3G20810	6.24706	17.0588	5.42054	6.69661	4.98988	4.41418			AT3G20810	0.860162	1.25669	0.807571	0.886299	0.777418	0.733533
AT4G35800	29.5882	46.2941	187.387	96.5755	26.077	10.4301			AT4G35800	1.48555	1.67481	2.27505	1.98934	1.4326	1.05805
AT1G09230	13.8824	11.4118	2.71171	11.0825	3.1179	1.67961			AT1G09230	1.17267	1.09383	0.569574	1.08216	0.614676	0.428071
AT5G24300	96.2353	22.2941	39.8147	69.0581	103.253	15.186			AT5G24300	1.98782	1.36725	1.61082	1.84546	2.01809	1.20914
AT5G17410	5.29412	8.70588	8.9614	8.63478	3.37642	2.61791			AT5G17410	0.798935	0.987035	0.998321	0.983842	0.641119	0.558457
AT1G11680	36.9412	89.7647	18.8559	13.9322	91.015	95.1825			AT1G11680	1.57911	1.95792	1.29789	1.17412	1.96386	1.9831
AT1G21840	4.58824	5.64706	14.1732	9.36584	9.53843	10.3361			AT1G21840	0.747275	0.82263	1.18108	1.0156	1.02278	1.05446
AT5G41800	2.64118	7.64706	12.8524	31.8553	1.00082	0.244372			AT5G41800	0.561242	0.936868	1.14153	1.51661	0.301209	0.0949502
AT1G73820	30.1765	31.2353	20.3241	60.1001	12.7109	17.1362			AT1G73820	1.49383	1.50833	1.32887	1.78604	1.13707	1.25855
AT5G52980	14.1176	33.2353	12.8187	20.2227	25.0099	28.9651			AT5G52980	1.17948	1.53447	1.14047	1.3268	1.41514	1.47662
AT5G01960	9.70588	20.9412	30.4007	93.8939	24.2398	23.3069			AT5G01960	1.02962	1.34126	1.49694	1.97724	1.40209	1.38573
AT1G02180	12.1765	7.70588	9.62707	5.58183	7.51694	35.4642			AT1G02180	1.1198	0.939813	1.02641	0.818347	0.930283	1.56187
AT5G16280	10.1176	18.1765	49.3566	20.7274	5.03275	3.38276			AT5G16280	1.04601	1.28277	1.70206	1.33701	0.780515	0.641748
AT5G22800	91.6471	12.1176	40.3661	35.5534	12.3867	3.77631			AT5G22800	1.96683	1.11786	1.61664	1.56293	1.12667	0.679092
AT5G59960	11.9412	26.1176	9.68888	61.1607	35.4508	38.7821			AT5G59960	1.11197	1.43325	1.02893	1.79352	1.56171	1.59969
AT2G38025	35.5882	9.58824	2.00671	6.85452	10.4505	9.61749			AT2G38025	1.56334	1.02482	0.478091	0.895119	1.05883	1.02602
AT5G66050	30.8235	27.3529	127.205	89.1253	44.0996	30.2356			AT5G66050	1.50275	1.4526	2.10791	1.95485	1.65417	1.49465
AT5G18940	18.8235	28.4118	35.6718	43.7324	5.01649	4.83119			AT5G18940	1.29718	1.46852	1.56433	1.65062	0.779343	0.765757
AT3G63190	465.647	33.8824	31.8444	7.38828	25.7168	9.06827			AT3G63190	2.66899	1.54261	1.51646	0.923673	1.42678	1.00295
AT2G22640	35.5294	33.5882	5.03598	7.51518	0.677551	1.83156			AT2G22640	1.56264	1.53893	0.780748	0.930194	0.224676	0.452025
AT5G55060	8.70588	21.2941	56.8148	116.788	3.74022	3.61022			AT5G55060	0.987035	1.34819	1.76204	2.0711	0.675798	0.663722
AT5G38460	4	8.05882	3.01636	15.1709	0.34165	0.264828			AT5G38460	0.69897	0.957072	0.603832	1.20873	0.127639	0.102031
AT2G27020	159.588	313.235	34.3956	56.6638	53.2926	75.536			AT2G27020	2.20571	2.49725	1.54895	1.7609	1.73474	1.88387
AT2G39810	23.7059	32.7647	38.739	23.416	0.597792	0.336467			AT2G39810	1.3928	1.52846	1.59922	1.38767	0.20352	0.125958
AT5G04490	10.1765	0.923529	4.52035	5.94303	7.91264	4.68212			AT5G04490	1.0483	0.284099	0.741966	0.841549	0.950007	0.75451
AT5G14050	40.4706	45.1765	7.31508	3.53093	6.40668	6.89468			AT5G14050	1.61774	1.66442	0.919866	0.656188	0.869623	0.897334
AT5G51430	12.5882	31.6471	26.3367	25.9618	8.68105	8.64068			AT5G51430	1.13316	1.51384	1.43675	1.43075	0.985922	0.984108
AT3G56330	29.6471	3.76471	46.6342	14.6898	7.61562	3.5607			AT3G56330	1.48639	0.678036	1.67792	1.19562	0.935287	0.659032
AT1G60550	85.2941	8.17647	39.9358	22.6797	9.49949	6.35427			AT1G60550	1.93598	0.962676	1.6121	1.37438	1.02117	0.866539
AT4G01050	300.529	10.0588	51.5987	86.6326	197.074	58.2589			AT4G01050	2.47933	1.04371	1.72098	1.94267	2.29683	1.77275
AT3G24570	42.1176	42.4118	32.2549	11.1488	9.9735	5.57413			AT3G24570	1.63466	1.63761	1.52186	1.08453	1.04034	0.817839
AT3G20320	34.5294	21.5294	19.9691	39.9475	6.62328	4.6923			AT3G20320	1.55059	1.35275	1.32158	1.61223	0.882142	0.755288
AT4G21445	82.0588	0.0705882	0.552756	0.524372	61.877	43.8679			AT4G21445	1.91939	0.0296225	0.191103	0.183091	1.79849	1.65194
AT1G05385	73.2941	4.70588	0.366144	0.480669	5.38643	3.91063			AT1G05385	1.87095	0.756323	0.135496	0.170458	0.805258	0.691137
AT5G54270	2209.29	6.52941	490.454	7.49159	0.233139	0			AT5G54270	3.34445	0.876761	2.69148	0.928989	0.091012	0
AT2G39550	6.52941	20.4706	19.5876	6.60703	3.58444	3.87028			AT2G39550	0.876761	1.33184	1.31361	0.881215	0.661287	0.687554
AT4G07990	14.2353	24.4118	1.67489	8.77821	14.0931	14.6302			AT4G07990	1.18285	1.40503	0.427306	0.990259	1.17878	1.19396
AT3G52960	641.353	197.588	20.3395	22.1125	247.271	86.1534			AT3G52960	2.80777	2.29795	1.32918	1.36385	2.39493	1.94028
AT5G49400	36.4118	43.3529	9.75321	3.53278	12.21	15.0861			AT5G49400	1.57301	1.64692	1.03154	0.656365	1.1209	1.20645
AT5G06160	51.1765	68.9412	55.5764	45.687	26.7874	24.9121			AT5G06160	1.71747	1.84473	1.75264	1.6692	1.44385	1.4135
AT5G24850	9.41176	21.7059	69.0578	37.6912	7.92836	3.35431			AT5G24850	1.01752	1.35614	1.84546	1.58761	0.950772	0.63892
AT1G26640	14.6471	36.2353	3.24982	23.5027	6.23106	4.14425			AT1G26640	1.19443	1.57095	0.628371	1.38921	0.859202	0.711322
AT2G42810	16.8824	31.6471	112.997	43.4299	23.7074	20.873			AT2G42810	1.25242	1.51384	2.05689	1.64768	1.39283	1.33991
AT5G18140	11.2353	3.58824	7.30786	4.88444	3.97065	3.25593			AT5G18140	1.08761	0.661646	0.919489	0.769705	0.696413	0.628995
AT1G12520	19.8824	26.8824	6.7412	47.8916	43.9009	30.0383			AT1G12520	1.31978	1.44533	0.888808	1.68923	1.65225	1.4919
AT1G03110	13.7059	21.0588	9.8872	11.6155	1.95508	1.80952			AT1G03110	1.16749	1.34358	1.03692	1.10091	0.470569	0.448632
AT3G02420	5.11765	16.1765	5.04704	23.3885	5.07622	5.09401			AT3G02420	0.786584	1.23493	0.781543	1.38719	0.783634	0.784903
AT3G05320	5.94118	7.58824	0.813216	3.90915	3.56722	2.59367			AT3G05320	0.841433	0.933904	0.25845	0.691006	0.659652	0.555538
AT5G08160	21.2941	75.2353	19.5735	52.3103	7.25519	12.6905			AT5G08160	1.34819	1.88216	1.31331	1.72681	0.916727	1.13642
ATCG00500	17.4706	6.17647	7.25213	5.55036	12.0896	9.8714			ATCG00500	1.26648	0.855911	0.916566	0.816265	1.11693	1.03629
AT4G24270	21.4706	32.4706	58.0578	24.2474	9.23264	4.22837			AT4G24270	1.35161	1.52466	1.77128	1.40222	1.00999	0.718366
AT5G17670	105.647	6.47059	5.2915	3.23335	45.6068	23.1245			AT5G17670	2.02795	0.873355	0.798754	0.626684	1.66845	1.38246
AT3G26710	181.941	4.70588	6.20686	5.97639	40.6474	26.9336			AT3G26710	2.26231	0.756323	0.857746	0.843631	1.61959	1.44613
AT1G54990	29.2353	66.2941	101.312	16.8701	6.29498	6.86425			AT1G54990	1.48051	1.82798	2.00993	1.25213	0.863024	0.895658
AT3G20550	22.2353	34.5882	5.39691	2.86822	7.25719	7.69676			AT3G20550	1.36615	1.55131	0.80597	0.587511	0.916832	0.939358
AT3G29320	482.235	45.5294	109.453	230.248	2.06596	1.54861			AT3G29320	2.68416	1.66773	2.04318	2.36408	0.486567	0.406304
AT1G02080	16.1765	30.7059	288.991	99.6292	11.7506	4.09515			AT1G02080	1.23493	1.50114	2.46238	2.00272	1.10553	0.707157
AT2G37020	29.4706	24.7647	1.3878	21.6507	10.3212	13.038			AT2G37020	1.48388	1.41103	0.377998	1.35508	1.05389	1.14731
AT5G66470	121.353	13.3529	36.0577	16.4687	14.1644	8.29204			AT5G66470	2.08761	1.15694	1.56888	1.24226	1.18082	0.968111
AT3G07760	7.11765	18.7059	13.7658	10.2369	34.6667	40.8184			AT3G07760	0.90943	1.2946	1.16926	1.05065	1.55226	1.62137
AT2G39570	19.3529	24.4118	78.3978	37.1355	18.294	13.4479			AT2G39570	1.30863	1.40503	1.89981	1.58133	1.28542	1.1598
AT3G25100	4.41176	3.47059	3.38817	3.71791	0.214583	0.753103			AT3G25100	0.733339	0.650365	0.642283	0.67375	0.0844272	0.243807
AT1G80950	12.4706	22.1176	12.6135	16.8125	8.04706	9.61966			AT1G80950	1.12939	1.36394	1.13397	1.25072	0.956507	1.02611
AT2G26280	29.3529	35.1176	208.746	81.9469	56.7262	46.1465			AT2G26280	1.4822	1.55772	2.32169	1.9188	1.76137	1.67345
AT1G77350	67.7059	139.294	2.328	4.76444	19.0227	30.3532			AT1G77350	1.83699	2.14704	0.522184	0.760757	1.30152	1.49628
AT4G04614	29.3529	27.1176	4.63522	3.22575	8.76422	9.4757			AT4G04614	1.4822	1.44898	0.750911	0.625904	0.989637	1.02018
AT2G31440	12.0588	15.0588	2.18954	12.4179	13.9998	14.2576			AT2G31440	1.1159	1.20571	0.503728	1.12768	1.17608	1.18349
AT1G62850	20.5294	11.7059	2.54462	5.12017	49.967	34.6304			AT1G62850	1.33303	1.104	0.54957	0.786764	1.70729	1.55182
AT1G11020	12.2353	24.6471	6.50489	23.9508	15.8444	16.7043			AT1G11020	1.12173	1.40904	0.875344	1.39709	1.22645	1.24808
AT1G79350	21.8824	32.5882	23.8643	11.7531	6.68197	3.69873			AT1G79350	1.3595	1.52619	1.39558	1.10562	0.885473	0.67198
AT2G23090	77.4118	184.882	168.035	56.768	78.5714	178.658			AT2G23090	1.89438	2.26924	2.22798	1.76169	1.90076	2.25445
AT5G39840	13.9412	18.2353	3.22602	2.89169	4.1182	2.75161			AT5G39840	1.17438	1.2841	0.625931	0.590139	0.709117	0.574217
AT3G29090	24.8235	36.5294	8.21935	28.8188	28.2904	21.6988			AT3G29090	1.41202	1.57437	0.9647	1.47449	1.46672	1.356
AT5G51010	160.882	7.64706	30.9389	14.3063	74.9713	41.7277			AT5G51010	2.2092	0.936868	1.50432	1.18487	1.88065	1.63071
AT5G43430	23.7059	43.4118	20.5907	29.4497	24.0536	31.4928			AT5G43430	1.3928	1.6475	1.33427	1.48358	1.39887	1.51179
AT3G24495	7	8.35294	10.0834	12.1922	0.597821	0.475108			AT3G24495	0.90309	0.970948	1.04467	1.12032	0.203528	0.168824
AT3G03380	29.5294	60.8235	82.0423	81.7464	12.0053	6.68179			AT3G03380	1.48472	1.79115	1.9193	1.91775	1.11412	0.885462
AT5G41560	6.41176	16.9412	15.998	15.8155	47.8943	65.8609			AT5G41560	0.869922	1.25385	1.2304	1.22571	1.68926	1.82517
AT1G56350	7.05882	10.5882	15.2876	3.88294	2.3946	1.67847			AT1G56350	0.906272	1.06402	1.21186	0.688682	0.530788	0.427887
AT4G32580	0.0411765	0.0235294	7.35506	3.51535	6.82526	7.53702			AT4G32580	0.0175243	0.0101003	0.921949	0.654692	0.893499	0.931306
AT5G08050	244.529	13.3529	37.8683	3.05785	117.774	73.6105			AT5G08050	2.3901	1.15694	1.5896	0.608296	2.07472	1.8728
AT1G23230	9.35294	19	53.8474	36.7076	4.71445	1.97172			AT1G23230	1.01506	1.30103	1.73916	1.57643	0.756975	0.473008
AT5G01230	7.47059	10.4706	12.8592	35.4531	4.09183	4.12097			AT5G01230	0.927914	1.05959	1.14174	1.56173	0.706874	0.709352
AT2G16710	50.2353	53.3529	0	0.23987	0.993633	0.502607			AT2G16710	1.70957	1.73522	0	0.0933762	0.299645	0.176845
AT4G37925	199.941	0.141176	11.9673	0.975985	20.0046	15.4698			AT4G37925	2.30307	0.0573528	1.11285	0.295784	1.32232	1.21669
AT4G30310	35.7059	25.2353	12.1039	14.1113	25.7935	16.8861			AT4G30310	1.56474	1.41889	1.1174	1.1793	1.42803	1.25252
AT1G25570	17.4118	37.4118	303.06	40.2416	2.62928	2.18765			AT1G25570	1.2651	1.58446	2.48296	1.61534	0.55982	0.503471
AT2G27290	255.294	15.4118	4.96553	6.47873	87.4847	74.3866			AT2G27290	2.40874	1.21516	0.775649	0.873828	1.94687	1.87729
AT3G02060	35.7647	9.58824	23.4823	9.38049	5.50018	2.46182			AT3G02060	1.56543	1.02482	1.38885	1.01622	0.812926	0.539304
AT5G43670	6.05882	12.8824	6.64878	11.7938	20.3693	19.1922			AT5G43670	0.848732	1.14246	0.883592	1.107	1.32979	1.30518
AT3G20440	18.2941	5.64706	5.82405	9.65772	1.91704	1.34747			AT3G20440	1.28542	0.82263	0.834042	1.02766	0.464942	0.3706
AT2G48120	116.882	24.2353	11.4584	17.8874	12.4199	9.36374			AT2G48120	2.07145	1.40201	1.09546	1.27617	1.12775	1.01552
AT1G67410	4.11765	9.17647	46.2573	28.2651	9.92046	12.2736			AT1G67410	0.70907	1.0076	1.67447	1.46635	1.03824	1.12299
AT4G02485	10.2941	9.47059	2.5745	21.2412	5.76814	6.7			AT4G02485	1.05285	1.01997	0.553215	1.34716	0.830469	0.88649
AT2G32970	18.4706	11.5882	9.76045	18.355	2.68956	1.94796			AT2G32970	1.28938	1.09996	1.03183	1.28679	0.566975	0.469522
AT2G26340	57.7647	6.17647	19.6382	10.3795	39.4776	17.8272			AT2G26340	1.76912	0.855911	1.31467	1.05612	1.60721	1.27479
AT4G34310	3.76471	6.94118	16.8501	35.9111	4.4322	4.57988			AT4G34310	0.678036	0.899885	1.25164	1.56716	0.734976	0.746625
AT2G22120	7.76471	20.0588	5.10923	14.0924	6.06602	5.95487			AT2G22120	0.942737	1.32343	0.785986	1.17876	0.849175	0.842289
AT5G55140	18.1765	30.6471	3.19647	8.76446	2.50386	3.58116			AT5G55140	1.28277	1.50033	0.622884	0.989648	0.544547	0.660975
AT5G19485	11.5882	20.1176	17.8562	30.1864	9.10006	10.2117			AT5G19485	1.09996	1.32465	1.27546	1.49397	1.00432	1.04967
AT4G11860	10.5882	24.7059	64.1909	40.2497	33.841	50.5181			AT4G11860	1.06402	1.41003	1.81419	1.61542	1.54209	1.71196
AT1G56090	8.11765	11.8235	30.2512	15.1956	30.2343	14.5846			AT1G56090	0.959883	1.10801	1.49487	1.2094	1.49463	1.1927
AT1G06900	36.7059	51	34.6697	29.4516	10.9234	6.61895			AT1G06900	1.57641	1.716	1.5523	1.48361	1.0764	0.881895
AT1G77710	119.765	235	5.73212	28.4958	0.963895	1.50393			AT1G77710	2.08194	2.37291	0.828152	1.46976	0.293118	0.398621
AT5G54290	33.2941	5.05882	11.8884	37.8241	92.661	81.7533			AT5G54290	1.53522	0.782388	1.1102	1.5891	1.97156	1.91779
AT5G21040	35.4706	41.5294	10.2448	3.94394	13.4835	9.87126			AT5G21040	1.56194	1.62869	1.05095	0.694073	1.16087	1.03628
AT1G44575	698.412	3.61765	167.832	33.3628	0.203602	0			AT1G44575	2.84473	0.664421	2.22746	1.53609	0.0804831	0
AT1G78650	13.7647	17	8.64393	10.1453	4.16876	4.62174			AT1G78650	1.16922	1.25527	0.984254	1.04709	0.713387	0.749871
AT3G15351	12.9412	18.8824	3.66932	6.44438	9.15513	9.42682			AT3G15351	1.1443	1.29847	0.669253	0.871829	1.00669	1.01815
AT1G64960	6.58824	9.23529	4.2543	3.38074	1.07642	0.53097			AT1G64960	0.880141	1.0101	0.720515	0.641548	0.317315	0.184967
AT4G08550	0.0823529	0.0705882	23.1534	14.4362	32.6863	37.9133			AT4G08550	0.0343689	0.0296225	1.38298	1.18854	1.52745	1.5901
AT5G40530	9.41176	15.2353	5.71686	13.9648	20.8662	20.2531			AT5G40530	1.01752	1.21046	0.827166	1.17507	1.33977	1.32742
AT5G12860	156.294	62.2941	12.5677	19.662	21.7393	9.37469			AT5G12860	2.19671	1.80136	1.13251	1.31517	1.35678	1.01598
AT1G09010	32.3529	29.4706	50.2099	20.2633	3.5345	3.0573			AT1G09010	1.52313	1.48388	1.70935	1.32763	0.656529	0.608237
AT5G09920	43.8824	86.1176	18.7319	45.802	101.805	90.5087			AT5G09920	1.65208	1.94011	1.29517	1.67026	2.01201	1.96146
AT3G54630	0	0	12.3953	2.88011	0.194494	0.562124			AT3G54630	0	0	1.12695	0.588844	0.077184	0.193716
AT3G53010	1.24118	1.07059	4.42843	6.6878	3.08602	6.05655			AT3G53010	0.350476	0.316094	0.734674	0.885802	0.6113	0.848592
AT4G27040	19.7059	35.7647	11.3618	47.3832	9.5441	12.7709			AT4G27040	1.31609	1.56543	1.09208	1.68469	1.02301	1.13896
AT1G61150	22.2941	43	19.0155	24.8331	15.494	16.2318			AT1G61150	1.36725	1.64345	1.30137	1.41218	1.21733	1.23633
AT5G45140	10.7647	20.3529	91.8206	81.9198	5.4072	2.66719			AT5G45140	1.07058	1.32946	1.96764	1.91866	0.806668	0.564333
AT5G18660	402.353	6.64706	9.82536	2.33074	34.6725	21.1355			AT5G18660	2.60569	0.883494	1.03444	0.522541	1.55233	1.34509
AT2G15820	45.3529	8.17647	7.52969	10.6788	5.07631	2.07488			AT2G15820	1.66608	0.962676	0.930933	1.0674	0.78364	0.487829
AT5G40480	16.9412	21.8824	51.5272	31.7877	1.29304	0.911073			AT5G40480	1.25385	1.3595	1.72038	1.51571	0.360412	0.281277
AT4G20070	9.82353	32.8235	0.689327	21.2146	13.2105	5.7048			AT4G20070	1.03437	1.52922	0.227714	1.34664	1.15261	0.826386
AT5G08470	11.7647	9.11765	10.9664	16.405	4.53426	2.18924			AT5G08470	1.10601	1.00508	1.07796	1.24067	0.74306	0.503687
AT1G56423	16.8824	23.4118	11.2201	2.5495	10.7645	12.1278			AT1G56423	1.25242	1.3876	1.08707	0.550167	1.07057	1.11819
AT2G34630	30.9412	74.1176	10.8479	5.72332	22.583	15.117			AT2G34630	1.50435	1.87574	1.07364	0.827584	1.3726	1.20728
AT2G35130	38.7647	0.235294	40.6522	10.2883	15.6019	5.95978			AT2G35130	1.5995	0.0917704	1.61964	1.05263	1.22016	0.842595
AT3G57990	52.8824	18.8235	4.46617	5.31022	11.1166	8.63104			AT3G57990	1.73145	1.29718	0.737683	0.800045	1.08338	0.983673
AT1G02090	17.0588	27.9412	32.8249	15.2846	66.1849	79.467			AT1G02090	1.25669	1.46152	1.52924	1.21178	1.82727	1.90562
AT1G12244	61.1765	9.17647	2.90911	3.5962	7.64579	5.50935			AT1G12244	1.79363	1.0076	0.592077	0.662399	0.936805	0.813538
AT1G28140	84.9412	18.7647	34.5881	37.2747	48.1575	27.3663			AT1G28140	1.9342	1.29589	1.5513	1.58291	1.69159	1.4528
AT1G32550	134.824	7.64706	5.75968	1.97065	8.47427	5.60099			AT1G32550	2.13298	0.936868	0.829926	0.472851	0.976546	0.819609
AT2G38740	21.8235	64.2941	0	3.17928	6.32012	5.26544			AT2G38740	1.35838	1.81487	0	0.621102	0.864518	0.796952
AT3G59400	16.4059	0.629412	39.186	16.4417	110.635	76.2412			AT3G59400	1.2407	0.212031	1.60407	1.24159	2.0478	1.88785
AT1G04200	5.05882	14.7647	33.5869	51.0731	13.2817	14.6495			AT1G04200	0.782388	1.19769	1.53891	1.71661	1.15478	1.1945
AT5G64050	121.353	37.6471	30.6283	19.5315	4.09478	2.38103			AT5G64050	2.08761	1.58712	1.50008	1.31242	0.707125	0.529049
AT3G43230	14.4118	29.9412	19.3364	37.2839	18.8997	22.6158			AT3G43230	1.18785	1.49054	1.30827	1.58302	1.29885	1.3732
AT5G63610	9.76471	20.0588	21.7455	5.85574	10.4605	9.25305			AT5G63610	1.032	1.32343	1.3569	0.836054	1.0592	1.01085
AT1G16070	3	8.82353	19.4693	2.76559	0.453026	1.19197			AT1G16070	0.60206	0.992268	1.3111	0.575833	0.162274	0.340835
AT5G12260	7.70588	14.4118	3.30998	4.79645	4.20879	4.0697			AT5G12260	0.939813	1.18785	0.634476	0.763162	0.716737	0.704982
AT4G10180	25.8235	20.3529	148.753	62.9171	11.0782	17.606			AT4G10180	1.42852	1.32946	2.17538	1.80562	1.082	1.26965
AT5G62940	4.05882	3.41176	5.43737	0.347784	34.2978	14.6842			AT5G62940	0.70405	0.644612	0.808708	0.12962	1.54775	1.19546
AT4G29720	23.4118	30.7059	3.67097	5.2789	14.6373	10.2766			AT4G29720	1.3876	1.50114	0.669408	0.797884	1.19416	1.05218
AT3G07680	58.8235	159.412	54.0311	23.2298	46.9476	73.9646			AT3G07680	1.77687	2.20524	1.74061	1.38435	1.68077	1.87486
AT2G05830	20.6471	44.6471	4.5928	7.74812	36.0574	23.8859			AT2G05830	1.3354	1.65941	0.74763	0.941914	1.56888	1.39595
AT5G48640	18.8824	27.4118	23.0413	49.0696	43.3088	42.7436			AT5G48640	1.29847	1.4535	1.38096	1.69957	1.64649	1.64091
AT5G51220	11.7059	27.8235	2.2476	5.72766	15.4844	15.9327			AT5G51220	1.104	1.45975	0.511563	0.827864	1.21707	1.22873
AT1G73320	3.70588	4.23529	0	2.76467	5.02982	5.23298			AT1G73320	0.672641	0.718941	0	0.575726	0.780304	0.794695
AT5G16780	34.1765	42.9412	226.038	18.3288	13.636	10.9238			AT5G16780	1.54625	1.64287	2.3561	1.2862	1.16542	1.07642
AT5G54830	13.4706	30.4706	11.6009	8.9327	5.07856	4.23858			AT5G54830	1.16049	1.4979	1.1004	0.997067	0.783801	0.719214
AT1G31812	429.882	676.412	43.7524	55.2327	118.346	309.071			AT1G31812	2.63436	2.83085	1.65082	1.74999	2.07681	2.49146
AT4G02930	94	276.059	22.4378	60.5082	11.982	16.2461			AT4G02930	1.97772	2.44257	1.36992	1.78893	1.11334	1.23669
AT5G54860	5.94118	26.8824	14.4952	32.9038	6.06121	5.85981			AT5G54860	0.841433	1.44533	1.1902	1.53025	0.848879	0.836312
AT1G24095	2.70588	18.1176	15.4604	13.1036	2.06956	0.747135			AT1G24095	0.568892	1.28143	1.21644	1.14933	0.487076	0.242326
AT1G12470	27.8235	50.4118	21.6039	26.9227	7.69279	4.15194			AT1G12470	1.45975	1.71106	1.35418	1.44596	0.939159	0.711971
AT2G26590	21.1765	37.8235	3.0806	17.6563	30.5183	27.0869			AT2G26590	1.34589	1.5891	0.610724	1.27083	1.49856	1.4485
AT4G00752	6.35294	10.7647	8.29251	38.7559	65.6184	51.3208			AT4G00752	0.866461	1.07058	0.968133	1.5994	1.82359	1.71867
AT5G67530	20.7059	30.5882	30.8332	38.5169	3.59756	2.76747			AT5G67530	1.33658	1.49953	1.50288	1.59678	0.662528	0.576049
AT3G13440	15.7647	31.8235	5.28655	6.34583	29.869	44.3665			AT3G13440	1.2244	1.51619	0.798412	0.866041	1.48952	1.65674
AT2G39930	25.4118	8.94118	22.7295	50.3045	21.295	3.95293			AT2G39930	1.4218	0.997438	1.37529	1.71016	1.34821	0.694862
AT2G33710	0.152941	14.4118	0.49164	4.41247	0.230505	0.842675			AT2G33710	0.0618071	1.18785	0.173664	0.733396	0.0900832	0.265449
AT3G60810	56.4118	27.2941	1.34243	1.71113	13.1949	6.50671			AT3G60810	1.759	1.4517	0.369667	0.433151	1.15213	0.875449
AT1G10950	58.7647	104.706	68.2374	138.238	18.2274	18.4408			AT1G10950	1.77644	2.0241	1.84034	2.14376	1.28392	1.28871
AT5G05660	10.9412	17.2353	8.35522	9.85167	3.79784	3.08952			AT5G05660	1.07705	1.26091	0.971054	1.0355	0.681046	0.611672
AT2G38130	24.1765	54.0588	27.3045	12.6585	21.0299	25.4389			AT2G38130	1.40099	1.74083	1.45186	1.1354	1.34301	1.42224
AT5G56130	10.8824	15	24.6725	36.6723	16.1772	11.759			AT5G56130	1.0749	1.20412	1.40947	1.57602	1.23495	1.10582
AT2G27350	35.1176	67.0588	45.6599	71.3804	26.0807	12.0756			AT2G27350	1.55772	1.83288	1.66894	1.85962	1.43266	1.11646
AT1G79915	0.711765	0.982353	6.49438	2.1907	0.363461	0.286343			AT1G79915	0.233444	0.297181	0.874736	0.503887	0.134643	0.109357
AT5G44800	19.2353	26.5294	61.6237	20.6671	5.31984	2.64716			AT5G44800	1.30611	1.4398	1.79674	1.3358	0.800706	0.561955
AT4G30840	13.4706	18.0588	7.30312	8.91183	30.303	29.4181			AT4G30840	1.16049	1.2801	0.919241	0.996154	1.49559	1.48313
AT3G21060	18.2941	13.5882	9.12697	8.18309	8.70656	6.89011			AT3G21060	1.28542	1.164	1.00548	0.962989	0.987065	0.897083
AT5G47500	33.8824	6.64706	4.44758	6.66593	7.1685	8.14109			AT5G47500	1.54261	0.883494	0.736204	0.884565	0.912142	0.960998
AT1G31600	1.71176	3.05882	2.30495	0.956811	3.52273	3.01762			AT1G31600	0.433252	0.6084	0.519165	0.291549	0.6554	0.603969
AT1G76060	17.2941	31.9412	10.9468	6.60903	5.88172	4.84676			AT1G76060	1.26231	1.51774	1.07725	0.881329	0.837697	0.766915
AT4G06676	2.70588	12.5294	35.4467	44.9054	24.5853	25.5016			AT4G06676	0.568892	1.13128	1.56166	1.66186	1.40799	1.42327
AT3G47630	5.17647	7.94118	7.60235	25.7062	7.51476	5.64378			AT3G47630	0.79074	0.951395	0.934617	1.42661	0.930172	0.822415
ATCG00490	843.529	12.5882	22253.6	1533.56	8.23297	0.894577			ATCG00490	2.92661	1.13316	4.34742	3.18598	0.965341	0.277512
AT5G66680	33.5882	91.5882	30.677	73.4645	24.0303	32.9088			AT5G66680	1.53893	1.96656	1.50074	1.87195	1.39847	1.53031
AT4G16310	9.94118	11.4706	102.38	46.9737	2.67054	1.78061			AT4G16310	1.03906	1.09589	2.01444	1.681	0.56473	0.444141
AT5G36210	33.5294	36	7.20993	18.6173	7.22375	8.34798			AT5G36210	1.53819	1.5682	0.914339	1.29264	0.91507	0.970718
AT5G60960	65.2941	101.118	3.36463	2.41743	1.13416	1.43387			AT5G60960	1.82147	2.0091	0.639948	0.533699	0.329227	0.386298
AT1G16650	3.41176	4.47059	5.47778	10.6898	1.56065	1.14713			AT1G16650	0.644612	0.738034	0.811426	1.06781	0.40835	0.331859
AT3G18370	21.6471	30.3529	30.7115	29.8478	12.4981	8.77997			AT3G18370	1.35501	1.49628	1.50122	1.48922	1.13027	0.990338
AT5G51120	63.9412	101.353	39.7164	85.1851	38.1977	47.1452			AT5G51120	1.81252	2.0101	1.60977	1.93543	1.59326	1.68255
AT4G24440	95.4706	147	14.0821	27.2648	49.2343	57.8291			AT4G24440	1.98439	2.17026	1.17846	1.45125	1.701	1.76959
AT2G26300	30	82.1765	96.1358	73.401	23.646	22.124			AT2G26300	1.49136	1.92	1.98738	1.87158	1.39175	1.36406
AT1G16900	15.8824	26.8824	18.4252	27.5528	2.85354	1.6799			AT1G16900	1.22743	1.44533	1.28837	1.45565	0.58586	0.428118
AT4G29520	33.6471	97.5882	16.9461	26.6798	5.10821	6.5978			AT4G29520	1.53967	1.99383	1.25397	1.44216	0.785914	0.880688
AT2G42710	45.1765	60.8235	6.95257	8.74975	4.32748	4.71565			AT2G42710	1.66442	1.79115	0.900507	0.988994	0.726522	0.757065
AT2G43030	570.471	19.4118	30.2155	5.60389	196.542	118.242			AT2G43030	2.75699	1.30988	1.49437	0.8198	2.29566	2.07643
AT5G52520	63.8235	22.3529	10.1838	9.49202	24.1976	12.0462			AT5G52520	1.81173	1.36834	1.04859	1.02086	1.40136	1.11548
AT1G67320	23.6471	25	2.12283	3.43426	0.337786	2.64841			AT1G67320	1.39177	1.41497	0.494548	0.646821	0.126387	0.562104
AT1G04120	20	78.6471	42.9081	56.7037	6.30739	4.80063			AT1G04120	1.32222	1.90117	1.64254	1.7612	0.863762	0.763475
AT3G47810	25.2941	70.8824	27.0923	52.8779	63.2204	62.7921			AT3G47810	1.41986	1.85662	1.44859	1.73141	1.80767	1.80477
AT2G46915	30.7059	12.6471	18.0714	10.2023	21.8804	8.09934			AT2G46915	1.50114	1.13504	1.28038	1.04931	1.35946	0.95901
AT4G01310	680.529	26.0588	22.3493	5.57446	87.4553	51.0392			AT4G01310	2.83348	1.43231	1.36827	0.81786	1.94672	1.71633
AT5G47660	8.41176	13.8824	7.33736	1.60042	0.623155	0.796038			AT5G47660	0.973671	1.17267	0.921028	0.415044	0.21036	0.254316
AT5G37830	23.1176	42.4706	36.7545	9.90532	3.83238	3.35748			AT5G37830	1.38233	1.6382	1.57697	1.03764	0.684161	0.639236
AT4G02060	25.8235	27.6471	7.47733	63.1006	0.780818	2.49715			AT4G02060	1.42852	1.45708	0.928259	1.80686	0.250619	0.543714
AT4G26310	17.1176	26.1176	67.0164	66.808	5.9492	6.95043			AT4G26310	1.2581	1.43325	1.83261	1.83128	0.841935	0.90039
AT5G37630	4.05882	5.64706	9.77516	2.90468	0.246475	0.603169			AT5G37630	0.70405	0.82263	1.03242	0.591586	0.0956836	0.204979
AT5G01510	7.82353	4.47059	9.56762	8.0358	4.05748	2.61123			AT5G01510	0.945642	0.738034	1.02398	0.955967	0.703935	0.557656
AT5G41960	11.9412	8.47059	1.73947	8.11721	22.1399	18.7235			AT5G41960	1.11197	0.976377	0.437667	0.959862	1.36436	1.29498
AT2G38670	68.4706	74.7059	47.6299	37.6814	191.635	95.0087			AT2G38670	1.8418	1.87913	1.6869	1.5875	2.28474	1.98231
AT5G53060	9.11765	13.4118	21.4714	93.1569	16.9483	12.7332			AT5G53060	1.00508	1.15872	1.35163	1.97385	1.25402	1.13777
AT1G18680	3.35294	3.70588	0	1.07806	4.56221	6.26022			AT1G18680	0.638783	0.672641	0	0.317658	0.745247	0.86095
AT5G45040	23.7059	1	73.9613	124.71	14.1903	6.72375			AT5G45040	1.3928	0.30103	1.87484	2.09937	1.18157	0.887828
AT5G39040	22.8824	44.2941	18.0735	28.0072	13.1703	11.1053			AT5G39040	1.37808	1.65604	1.28043	1.46251	1.15138	1.08298
AT1G14140	14.5882	14.2353	1.09356	3.24752	1.12779	1.07123			AT1G14140	1.1928	1.18285	0.320886	0.628136	0.327929	0.316229
AT5G55940	25.4706	65.2353	2.61628	23.064	8.88788	13.1446			AT5G55940	1.42276	1.82109	0.558262	1.38137	0.995103	1.15059
AT5G54880	11.4706	6.29412	0.544963	1.72444	3.6831	1.51298			AT5G54880	1.09589	0.862973	0.188918	0.435277	0.670534	0.400189
AT5G63220	17.4118	28.7647	11.2448	22.0149	24.1474	21.3986			AT5G63220	1.2651	1.4737	1.08795	1.36201	1.40049	1.35022
AT4G16340	14.1765	29.1765	170.892	78.7054	3.09955	2.48982			AT4G16340	1.18117	1.47967	2.23526	1.90149	0.612736	0.542803
AT5G02810	125.176	38.8824	8.3098	2.8179	55.9585	13.7936			AT5G02810	2.10098	1.60078	0.96894	0.581825	1.75556	1.17007
AT4G40045	11.4706	5.23529	21.5081	88.4972	4.34274	4.72699			AT4G40045	1.09589	0.794857	1.35234	1.95181	0.727764	0.757927
AT3G15090	41.6471	100.706	12.8656	11.578	18.3805	10.9868			AT3G15090	1.62989	2.00735	1.14194	1.09961	1.28736	1.0787
AT5G51020	42.1176	14.6471	36.8455	39.8618	2.98445	2.41768			AT5G51020	1.63466	1.19443	1.57801	1.61132	0.600369	0.533731
AT2G45270	14.1176	4.11765	7.09456	8.39354	25.0352	13.2748			AT2G45270	1.17948	0.70907	0.908193	0.972829	1.41556	1.15457
AT3G01060	58.5294	1.07059	20.1453	14.4104	6.22039	5.74229			AT3G01060	1.77473	0.316094	1.32521	1.18781	0.85856	0.828807
AT1G77800	23.1176	25.8235	80.2358	44.5442	7.92185	5.28034			AT1G77800	1.38233	1.42852	1.90975	1.65843	0.950455	0.797983
AT3G01780	12.0588	28.4706	32.7743	31.1577	4.91077	4.33255			AT3G01780	1.1159	1.46939	1.52859	1.50729	0.771644	0.726935
AT1G06720	29.6471	48.5294	121.411	26.9048	8.34493	3.43987			AT1G06720	1.48639	1.69486	2.08782	1.44568	0.970576	0.64737
AT3G07300	23.4706	35.6471	4.73999	11.7526	33.3438	28.412			AT3G07300	1.38864	1.56404	0.758911	1.1056	1.53585	1.46852
AT3G22290	23.2353	52.7059	19.5441	55.9145	37.544	36.4531			AT3G22290	1.38445	1.73002	1.31269	1.75522	1.58596	1.57349
AT4G28740	49.1765	5.88235	13.0225	2.67395	6.05026	4.5617			AT4G28740	1.7005	0.837737	1.14683	0.565133	0.848205	0.745208
AT2G34520	45.3529	89.4118	0.487433	0.634726	8.24227	11.3069			AT2G34520	1.66608	1.95622	0.172437	0.213445	0.965779	1.09015
AT4G31390	41.3529	10.9412	14.6262	34.7201	36.63	11.5737			AT4G31390	1.62688	1.07705	1.19385	1.55291	1.57553	1.09946
ATCG00790	3220.65	459.294	337.342	39.6132	6.21188	0.808398			ATCG00790	3.50808	2.66304	2.52936	1.60867	0.858048	0.257294
AT3G17205	17.5294	37.0588	85.9644	64.5676	11.0135	7.05678			AT3G17205	1.26786	1.58046	1.93934	1.81669	1.07967	0.906161
AT1G74250	36.0588	52.1176	41.8626	2.54141	6.03133	5.33324			AT1G74250	1.56889	1.72524	1.63208	0.549176	0.847038	0.801626
AT1G12500	31.9412	20.3529	18.6079	12.5791	14.1748	12.3288			AT1G12500	1.51774	1.32946	1.29243	1.13287	1.18112	1.12479
AT2G40316	6.17647	12.4118	11.762	10.859	10.6966	13.6722			AT2G40316	0.855911	1.12749	1.10592	1.07405	1.06806	1.16649
AT3G49660	8.94118	11.8235	9.48597	14.9999	7.76654	7.73728			AT3G49660	0.997438	1.10801	1.02061	1.20412	0.942828	0.941376
AT3G53130	30.4706	1.01176	29.3344	10.3628	23.2271	13.6385			AT3G53130	1.4979	0.303577	1.48194	1.05548	1.3843	1.1655
AT5G44010	3.35294	3.70588	1.45412	4.27158	1.66585	1.82757			AT5G44010	0.638783	0.672641	0.389897	0.721941	0.425835	0.451414
AT2G07360	25.8235	42.1176	59.8332	48.0512	11.1058	8.58895			AT2G07360	1.42852	1.63466	1.78414	1.69065	1.08299	0.981771
AT5G38050	6.41176	4.29412	59.9961	14.8554	0.489395	0.553273			AT5G38050	0.869922	0.723794	1.7853	1.20018	0.17301	0.191248
AT5G43280	27.1176	57.7647	3.58924	4.37343	13.002	14.2096			AT5G43280	1.44898	1.76912	0.661741	0.730251	1.14619	1.18212
AT4G03240	23.8824	44.2353	1.47865	18.0116	4.08525	4.51404			AT4G03240	1.39589	1.65548	0.394215	1.27902	0.706312	0.74147
AT1G43580	18.2353	38.9412	4.7318	3.21444	4.30196	5.26224			AT1G43580	1.2841	1.60142	0.758291	0.624739	0.724436	0.79673
AT3G54130	17.5294	44.8824	2.21884	1.67482	11.1362	13.2064			AT3G54130	1.26786	1.66165	0.5077	0.427294	1.08408	1.15248
AT1G44446	169.294	5.52941	199.889	21.0665	111.474	43.4414			AT1G44446	2.2312	0.814874	2.30296	1.34373	2.05105	1.64779
AT1G26170	6.76471	9.70588	27.0468	23.6875	3.46755	3.14636			AT1G26170	0.890125	1.02962	1.44788	1.39248	0.65007	0.617667
AT5G18200	7	17.8824	2.79314	4.00922	11.3781	6.71337			AT5G18200	0.90309	1.27606	0.578999	0.69977	1.09265	0.887244
AT2G26310	1.36471	8.52941	15.0889	24.9962	4.12279	3.68484			AT2G26310	0.373777	0.979066	1.20653	1.41491	0.709506	0.670695
AT2G40780	10.6471	13.9412	6.48472	10.9208	1.23198	1.1936			AT2G40780	1.06622	1.17438	0.874176	1.07631	0.348691	0.341157
AT3G51830	20.1176	32.2353	86.1805	63.4023	11.3299	9.13393			AT3G51830	1.32465	1.5216	1.94042	1.8089	1.09096	1.00578
AT3G15120	9.58824	12.3529	8.18398	2.03211	1.29791	0.813613			AT3G15120	1.02482	1.12558	0.963031	0.481744	0.361333	0.258545
AT4G09750	12.8824	30.1176	47.4902	59.6271	8.44668	12.4886			AT4G09750	1.14246	1.49301	1.68565	1.78267	0.975279	1.12997
AT5G50230	17.5882	39.1176	9.03701	8.0975	10.1275	8.42971			AT5G50230	1.26924	1.60334	1.0016	0.958922	1.0464	0.974499
AT1G30480	18.5882	25.7647	14.0849	10.983	14.1066	12.7875			AT1G30480	1.292	1.42756	1.17854	1.07856	1.17917	1.13949
AT4G17140	15.4706	22.9412	31.1512	125.379	4.24728	1.39048			AT4G17140	1.21671	1.37915	1.5072	2.10168	0.719934	0.378485
AT3G03810	5.76471	10.5882	7.18612	14.4527	7.87598	6.74202			AT3G03810	0.830249	1.06402	0.913078	1.189	0.948216	0.888855
AT2G18040	131.118	306.294	39.7622	46.0024	138.136	251.688			AT2G18040	2.12096	2.48755	1.61026	1.67212	2.14344	2.40258
AT2G28390	14	24.9412	32.0259	21.7699	7.07237	5.06095			AT2G28390	1.17609	1.41399	1.51885	1.35736	0.907001	0.782541
AT3G48425	9.23529	7	3.8223	12.3718	8.48642	7.4973			AT3G48425	1.0101	0.90309	0.683254	1.12619	0.977102	0.929281
AT1G65030	20.5882	29	3.28092	2.12552	8.45899	8.39988			AT1G65030	1.33422	1.47712	0.631538	0.494922	0.975845	0.973122
AT2G41350	17.5882	25.4706	9.9696	19.8776	1.99347	3.77324			AT2G41350	1.26924	1.42276	1.04019	1.31968	0.476174	0.678813
AT2G21170	402.824	147.824	153.995	362.101	116.3	86.5806			AT2G21170	2.60619	2.17267	2.19032	2.56003	2.0693	1.94241
AT1G14345	118.941	1.70588	12.3947	78.5111	47.9523	34.5449			AT1G14345	2.07897	0.432309	1.12693	1.90043	1.68977	1.55078
AT2G46220	156.471	10.2941	4.63852	4.92472	54.8582	45.4699			AT2G46220	2.1972	1.05285	0.751165	0.772668	1.74709	1.66717
AT4G28910	29.6471	47.1176	20.531	20.2806	13.4008	11.1165			AT4G28910	1.48639	1.6823	1.33306	1.32798	1.15839	1.08338
AT3G54540	74.8824	76.5882	38.8352	26.1765	26.6521	19.3619			AT3G54540	1.88014	1.8898	1.60027	1.43419	1.44173	1.30882
AT4G38160	51.1176	2.76471	45.4588	4.10496	1.58251	1.52999			AT4G38160	1.71698	0.575731	1.66707	0.707992	0.412043	0.40312
AT3G48900	3.11765	7.11765	12.8586	10.3242	2.38344	1.51453			AT3G48900	0.614649	0.90943	1.14172	1.05401	0.529358	0.400458
AT2G45320	3.76471	7.64706	3.51953	1.19538	2.65731	3.04318			AT2G45320	0.678036	0.936868	0.655093	0.34151	0.563162	0.606723
AT1G73060	162.471	14.1765	30.1832	16.0105	26.9571	8.11541			AT1G73060	2.21344	1.18117	1.49392	1.23072	1.44649	0.959776
AT2G03390	55.9412	16.0588	13.7938	22.0336	9.33663	6.6507			AT2G03390	1.75543	1.23195	1.17008	1.36236	1.01438	0.883701
AT3G10150	1.05882	0.0352941	1.37435	1.76302	4.90904	3.15554			AT3G10150	0.313619	0.0150637	0.375544	0.441385	0.771517	0.618628
AT4G18470	3.35294	4.82353	3.25215	11.7611	6.46281	4.74219			AT4G18470	0.638783	0.765186	0.628609	1.10589	0.872902	0.759077
AT4G32300	14.1176	10.9412	10.5767	10.9389	15.2144	10.2839			AT4G32300	1.17948	1.07705	1.06358	1.07696	1.2099	1.05246
AT1G29320	21.2941	35.8824	49.3163	30.9742	7.80726	6.20883			AT1G29320	1.34819	1.56682	1.70171	1.5048	0.944841	0.857865
AT4G36710	5.05882	5	12.6191	3.10325	1.84725	2.58798			AT4G36710	0.782388	0.778151	1.13415	0.613128	0.454426	0.55485
AT2G01690	24.0588	45.2941	18.075	74.8752	17.527	15.4214			AT2G01690	1.39896	1.66553	1.28046	1.8801	1.26781	1.21541
AT5G48340	7.82353	9.64706	14.2462	14.0082	7.58261	6.63135			AT5G48340	0.945642	1.02723	1.18316	1.17633	0.933619	0.882602
AT4G12830	76.9412	0.470588	4.74848	10.5762	18.9122	6.57242			AT4G12830	1.89177	0.167491	0.759553	1.06357	1.29912	0.879235
AT4G34280	8.05882	6.64706	24.0653	11.5966	102.454	53.7912			AT4G34280	0.957072	0.883494	1.39907	1.10025	2.01475	1.73871
AT5G53000	45.2353	64.3529	14.8835	27.2004	21.9609	20.1574			AT5G53000	1.66497	1.81527	1.20095	1.45026	1.36099	1.32546
AT1G20810	50.1765	2.70588	2.05998	15.8976	10.0681	3.18352			AT1G20810	1.70907	0.568892	0.485718	1.22782	1.04407	0.621541
AT5G14250	33.7059	74.5294	15.3827	41.9848	16.9355	15.5045			AT5G14250	1.5404	1.87812	1.21439	1.63332	1.25371	1.2176
AT5G52960	67.4118	5.41176	16.0015	16.5414	13.0187	11.3141			AT5G52960	1.83513	0.806978	1.23049	1.24407	1.14671	1.0904
AT1G67550	12	17.6471	5.44953	58.4112	21.016	16.8031			AT1G67550	1.11394	1.27061	0.809528	1.77387	1.34274	1.25049
AT3G06510	40.6471	22.7059	12.0173	18.3102	7.76167	4.67293			AT3G06510	1.61958	1.37486	1.11452	1.28579	0.942587	0.753807
AT5G51660	9.76471	11.1176	26.8418	24.5552	10.3202	4.68386			AT5G51660	1.032	1.08342	1.4447	1.40748	1.05385	0.754644
AT4G02260	70.9412	10.4706	167.729	73.543	22.5872	8.39016			AT4G02260	1.85698	1.05959	2.22719	1.87241	1.37268	0.972673
AT5G61150	49.4706	83.6471	68.6848	14.7553	17.0142	14.2323			AT5G61150	1.70304	1.92761	1.84314	1.19743	1.25561	1.18277
AT3G09720	9.58824	16.4118	0.534861	7.41521	8.45523	6.84768			AT3G09720	1.02482	1.24084	0.186069	0.925065	0.975672	0.894741
AT5G65290	8.05882	22.7059	29.4891	13.1735	5.74989	5.90801			AT5G65290	0.957072	1.37486	1.48414	1.15148	0.829297	0.839353
AT4G04930	0.0294118	0.635294	12.2424	2.10012	4.00845	4.18244			AT4G04930	0.0125891	0.213596	1.12197	0.491378	0.699703	0.714534
AT1G20410	13.9412	23.6471	3.15902	13.0931	8.83165	8.49285			AT1G20410	1.17438	1.39177	0.61899	1.14901	0.992627	0.977397
AT5G66810	10.0588	12.8235	10.3803	18.7316	9.57561	5.27274			AT5G66810	1.04371	1.14062	1.05615	1.29516	1.02431	0.797457
AT1G34130	28.8235	53.8824	46.1999	31.3994	25.9898	19.5243			AT1G34130	1.47456	1.73943	1.67394	1.51054	1.4312	1.31227
AT4G31990	148.294	157.941	40.7681	61.5263	55.7605	31.5088			AT4G31990	2.17404	2.20124	1.62084	1.79606	1.75405	1.512
AT5G24314	664.353	47.8235	26.0182	21.3644	8.38441	5.9349			AT5G24314	2.82305	1.68863	1.43166	1.34956	0.972407	0.84104
AT5G13570	22.7059	31.4118	10.9197	40.7286	13.5349	15.1338			AT5G13570	1.37486	1.5107	1.07626	1.62043	1.16241	1.20774
AT1G03160	38.7059	7.41176	78.9772	10.4961	22.1718	6.69145			AT1G03160	1.59885	0.924887	1.90297	1.06055	1.36496	0.886008
AT4G17070	9.70588	27	10.2645	35.8132	14.9666	28.4117			AT4G17070	1.02962	1.44716	1.05171	1.566	1.20321	1.46852
AT5G49820	20.5882	22.4706	10.7777	13.1986	29.2249	13.1332			AT5G49820	1.33422	1.37052	1.07106	1.15224	1.48036	1.15024
AT5G45380	1.63529	13.1176	15.8931	22.2374	5.86759	6.40946			AT5G45380	0.420829	1.14976	1.22771	1.36619	0.836804	0.869787
AT2G47790	28.0588	39.0588	7.24636	20.1759	11.7093	11.2894			AT2G47790	1.46328	1.6027	0.916262	1.32584	1.10412	1.08953
AT2G02710	71.2353	30.7059	70.2893	27.3297	157.149	72.1371			AT2G02710	1.85875	1.50114	1.85302	1.45224	2.19907	1.86414
AT3G59380	29.1765	64.8235	15.9226	30.5566	19.0487	17.2223			AT3G59380	1.47967	1.81838	1.22847	1.49909	1.30209	1.2606
AT3G19910	33.7059	78.7059	8.32056	10.3465	27.0218	28.1061			AT3G19910	1.5404	1.90149	0.969442	1.05486	1.4475	1.46398
AT4G11420	132.412	170.294	159.853	70.1494	24.3664	13.7809			AT4G11420	2.12519	2.23374	2.20643	1.85217	1.40426	1.1697
AT5G10320	5.64706	3.41176	0.963242	5.99427	4.0662	2.32581			AT5G10320	0.82263	0.644612	0.292974	0.844742	0.704682	0.521897
AT1G68590	451.765	5.70588	16.9536	20.4434	87.7243	67.0183			AT1G68590	2.65587	0.826456	1.25415	1.33129	1.94804	1.83263
AT5G54390	66.7647	66.8235	12.9526	5.90524	9.93352	3.1791			AT5G54390	1.831	1.83138	1.14465	0.839179	1.03876	0.621083
AT5G13960	11.2353	21.5882	4.6403	4.52964	0.957422	2.09657			AT5G13960	1.08761	1.35388	0.751302	0.742697	0.291684	0.490881
AT1G02120	40.0588	60.5294	21.7994	90.3375	9.37468	9.95773			AT1G02120	1.61341	1.78908	1.35792	1.96065	1.01597	1.03972
AT5G27620	6.70588	11.7059	6.59471	12.6235	6.25678	4.59764			AT5G27620	0.886822	1.104	0.880511	1.13429	0.860744	0.748005
AT4G13670	103.529	9.76471	1.88666	3.10374	28.9092	9.78134			AT4G13670	2.01924	1.032	0.460396	0.61318	1.47581	1.03267
AT5G23520	15.6471	25	27.3099	16.7815	21.2065	17.6577			AT5G23520	1.22134	1.41497	1.45194	1.24997	1.34648	1.27086
AT5G13780	47.8824	97.7647	3.57367	4.43226	24.2767	24.0547			AT5G13780	1.68915	1.9946	0.660264	0.73498	1.40272	1.39889
AT1G63260	5.05882	1.67647	0.521032	5.01693	2.65314	2.42705			AT1G63260	0.782388	0.427562	0.182138	0.779375	0.562666	0.53492
AT2G41700	5.05882	9.11765	87.3104	82.1938	6.2818	2.16793			AT2G41700	0.782388	1.00508	1.94601	1.92009	0.862239	0.500776
AT1G07960	28.5882	62.7059	15.421	35.7391	31.2195	69.2376			AT1G07960	1.47112	1.80418	1.2154	1.56513	1.50812	1.84657
AT2G44920	61.7059	0.394118	8.97526	2.20475	79.352	32.2766			AT2G44920	1.79731	0.144299	0.998924	0.505794	1.905	1.52214
AT5G40610	33.6471	19.0588	1.8012	23.0814	4.51181	7.3785			AT5G40610	1.53967	1.30231	0.447344	1.38168	0.741294	0.923166
AT4G08980	21.1176	34	10.9187	3.0646	11.6675	10.6541			AT4G08980	1.34474	1.54407	1.07623	0.609018	1.10269	1.06648
AT5G65950	17.6471	41.7059	11.3321	8.14568	8.14817	6.17991			AT5G65950	1.27061	1.63049	1.09104	0.961216	0.961334	0.856119
AT1G66730	4.41176	5.29412	13.1979	11.8069	1.72244	0.993745			AT1G66730	0.733339	0.798935	1.15222	1.10745	0.434959	0.29967
AT5G50340	7.41176	10.5294	0	2.07835	6.93459	5.47242			AT5G50340	0.924887	1.06181	0	0.488318	0.899524	0.811066
AT1G04970	9.17647	27.3529	14.3701	35.8459	10.3514	9.81564			AT1G04970	1.0076	1.4526	1.18668	1.56639	1.05505	1.03405
AT4G39620	34.7647	7.41176	6.77754	4.00351	13.0796	6.75688			AT4G39620	1.55345	0.924887	0.890842	0.699275	1.14859	0.889687
AT4G05320	722.471	1293.35	240.761	955.301	20.687	14.8216			AT4G05320	2.85942	3.11205	2.38339	2.98059	1.3362	1.19925
AT3G20780	19.2353	18.9412	3.93115	7.98341	3.06956	2.41205			AT3G20780	1.30611	1.29975	0.692948	0.953441	0.609547	0.533015
AT2G06210	27.1176	27.4706	69.0802	57.7061	7.79532	3.69668			AT2G06210	1.44898	1.4544	1.8456	1.76868	0.944252	0.671791
AT3G25040	39.6471	70.6471	54.3244	120.895	41.4901	47.914			AT3G25040	1.60903	1.8552	1.74292	2.08599	1.62829	1.68943
AT2G39190	56.3529	11.5882	55.6505	32.4911	13.8499	6.22192			AT2G39190	1.75856	1.09996	1.7532	1.52493	1.17172	0.858653
AT1G60600	22.4118	0.794118	4.33245	3.74512	8.18314	7.83475			AT1G60600	1.36943	0.253851	0.726927	0.676247	0.962991	0.946194
AT3G54610	14.9412	22.7647	22.0439	35.3457	7.23238	5.14658			AT3G54610	1.20252	1.37593	1.36256	1.56045	0.915525	0.788634
AT2G30105	31.5882	48.1176	17.7981	24.4903	6.24861	3.50737			AT2G30105	1.51306	1.69124	1.27411	1.40637	0.860255	0.653923
AT4G22720	14.4706	26.7647	3.87862	8.99496	4.17953	2.84658			AT4G22720	1.18951	1.44349	0.688297	0.999781	0.71429	0.585075
AT4G17620	34.5294	54.7059	9.48558	17.5644	18.8948	15.2565			AT4G17620	1.55059	1.7459	1.02059	1.26868	1.29874	1.21103
AT4G15890	3.82353	5.58824	11.6078	7.59231	0.174094	0.372233			AT4G15890	0.683365	0.818769	1.10064	0.93411	0.0697027	0.137428
AT1G10580	42.1176	61.5294	11.9881	6.80327	17.5202	12.8016			AT1G10580	1.63466	1.79608	1.11355	0.892277	1.26765	1.13993
AT2G17410	47.6471	58.1765	133.014	75.8584	35.4182	35.3877			AT2G17410	1.68706	1.77215	2.12715	1.88569	1.56132	1.56095
AT1G52510	87.2353	3.05882	19.5241	34.1678	28.2185	24.9087			AT1G52510	1.94564	0.6084	1.31226	1.54615	1.46566	1.41345
AT2G34470	27.8235	54.5294	5.35299	22.0295	17.1996	19.0829			AT2G34470	1.45975	1.74452	0.802978	1.36229	1.26006	1.30283
AT1G03330	72.1765	125.765	5.1649	26.4669	1.72803	1.89126			AT1G03330	1.86437	2.103	0.789926	1.43881	0.435849	0.461088
AT1G15440	25.0588	49.1765	14.7806	8.95983	3.33462	2.24187			AT1G15440	1.41595	1.7005	1.19812	0.998252	0.636951	0.510796
AT2G15560	9.11765	11.7059	41.6321	12.4376	51.5569	26.6837			AT2G15560	1.00508	1.104	1.62974	1.12832	1.72063	1.44222
AT5G41850	2.50588	2.96471	2.83756	18.1856	1.08536	1.76092			AT5G41850	0.544797	0.598211	0.584055	1.28297	0.319182	0.441054
AT5G26180	7.52941	13.3529	12.6923	17.4329	7.69532	5.33692			AT5G26180	0.930919	1.15694	1.13648	1.26559	0.939286	0.801878
AT4G27700	332.824	6.76471	13.375	9.15585	8.48181	6.78042			AT4G27700	2.52352	0.890125	1.15761	1.00672	0.976891	0.891003
AT1G75350	692	17.6471	7.68189	3.02244	21.0365	18.241			AT1G75350	2.84073	1.27061	0.938614	0.60449	1.34314	1.28423
AT5G30510	753.647	48.7059	88.5143	8.31589	97.2144	38.8695			AT5G30510	2.87774	1.69641	1.95189	0.969224	1.99218	1.60064
AT5G60600	311.412	34.8824	84.8753	139.488	28.2038	21.011			AT5G60600	2.49473	1.55488	1.93387	2.14764	1.46544	1.34264
AT5G17530	29.0588	41.5882	23.539	57.4803	6.34881	9.71131			AT5G17530	1.47797	1.62929	1.38986	1.76701	0.866217	1.02984
AT3G57060	8.05882	11.0588	48.1889	58.2613	0.50024	0.837299			AT3G57060	0.957072	1.0813	1.69187	1.77277	0.176161	0.26418
AT3G11830	75.7059	189.059	30.6099	17.675	16.8271	20.9102			AT3G11830	1.88483	2.27889	1.49982	1.27126	1.25108	1.34065
AT5G25790	3.23529	3.76471	17.7489	13.9505	2.72665	3.51005			AT5G25790	0.626884	0.678036	1.27298	1.17466	0.571319	0.654182
AT2G19940	54.9412	36.4118	26.8163	90.131	49.834	38.0366			AT2G19940	1.74773	1.57301	1.4443	1.95967	1.70615	1.59147
AT1G18070	112.353	160.588	58.7858	46.6784	30.6538	24.4742			AT1G18070	2.05443	2.20841	1.7766	1.67832	1.50043	1.4061
AT2G37560	3.03529	2.76471	3.55841	6.52888	0.124595	0.554141			AT2G37560	0.605875	0.575731	0.658814	0.87673	0.0509963	0.19149
AT1G62640	20.8824	30.1176	13.2405	21.2423	8.32612	10.5391			AT1G62640	1.34009	1.49301	1.15353	1.34718	0.969701	1.06217
AT1G54310	27.0588	6.29412	6.68413	8.86388	2.5908	1.69514			AT1G54310	1.44807	0.862973	0.885595	0.994048	0.555191	0.430582
AT2G19870	64.7059	15.7647	1.72095	1.58465	4.86548	2.04504			AT2G19870	1.8176	1.2244	0.434721	0.412402	0.768304	0.483593
AT1G27880	4.41176	6.29412	4.27682	3.77634	0.667683	0.552313			AT1G27880	0.733339	0.862973	0.722372	0.679096	0.222114	0.190979
AT5G13710	43.6471	90.7647	26.9763	40.122	15.7709	27.8282			AT5G13710	1.64979	1.96268	1.44679	1.61407	1.22456	1.45982
AT5G39400	0.105882	0.1	39.9542	47.6066	61.1148	32.1551			AT5G39400	0.0437089	0.0413927	1.6123	1.6867	1.79319	1.52055
AT1G08960	5.76471	7.64706	15.3042	6.70788	5.34713	4.92266			AT1G08960	0.830249	0.936868	1.2123	0.886935	0.802577	0.772517
AT3G15010	12.7059	21	0.764843	0.48751	26.0644	19.6931			AT3G15010	1.13691	1.34242	0.246706	0.17246	1.4324	1.31582
AT1G08550	155.941	5.94118	116.601	3.09263	14.2449	7.58086			AT1G08550	2.19574	0.841433	2.07041	0.612003	1.18313	0.933531
AT1G79390	8.64706	20.0588	0.601717	3.37138	0.773242	0.673573			AT1G79390	0.984395	1.32343	0.204586	0.640618	0.248768	0.223645
AT1G49380	48.8235	3.88235	27.4079	6.30434	25.0929	8.97632			AT1G49380	1.69743	0.688629	1.45344	0.863581	1.41652	0.998971
AT5G48545	7.76471	3	17.3037	18.7094	42.963	27.3654			AT5G48545	0.942737	0.60206	1.26254	1.29467	1.64309	1.45279
AT1G01880	1.41176	0.976471	2.73922	3.7724	0.150937	0.32031			AT1G01880	0.382335	0.29589	0.572781	0.678737	0.0610514	0.120676
AT3G05740	6.70588	5.94118	0.434738	4.34073	2.47563	1.23761			AT3G05740	0.886822	0.841433	0.156773	0.7276	0.541033	0.349784
AT2G02955	6.05882	14.3529	0.670715	1.39182	1.44006	1.24294			AT2G02955	0.848732	1.18619	0.222902	0.378728	0.3874	0.350818
AT3G14890	23.3529	46.7059	3.84227	11.9834	5.86491	5.67191			AT3G14890	1.38655	1.67857	0.685049	1.11339	0.836635	0.82425
AT1G48310	12.9412	19.1176	18.438	19.0618	2.75217	1.36546			AT1G48310	1.1443	1.30358	1.28865	1.30237	0.574283	0.373915
AT3G45880	1.25294	2.41176	4.59746	2.46187	1.79023	1.35793			AT3G45880	0.35275	0.532979	0.747991	0.53931	0.445641	0.372531
AT5G53050	26.5882	13.1765	9.29447	50.5879	2.85387	4.0306			AT5G53050	1.44072	1.15157	1.0126	1.71255	0.585897	0.70162
AT3G62010	43.1176	33.5294	26.064	50.2557	11.672	4.7294			AT3G62010	1.64461	1.53819	1.43239	1.70974	1.10284	0.758109
AT5G19940	433.235	18.0588	3.66635	0.734843	106.084	60.6852			AT5G19940	2.63773	1.2801	0.668977	0.23926	2.02972	1.79018
AT1G80710	4.88235	4.52941	3.08425	4.21603	9.25417	4.89126			AT1G80710	0.769551	0.742679	0.611112	0.71734	1.0109	0.770208
AT3G45740	8.64706	11.2941	2.4384	5.76281	5.14643	2.59778			AT3G45740	0.984395	1.0897	0.536356	0.830127	0.788623	0.556035
AT3G04260	119.529	8.70588	25.8006	15.8715	3.35445	0.876606			AT3G04260	2.08109	0.987035	1.42814	1.22715	0.638934	0.273373
AT5G38060	16.1176	2.76471	0.689384	1.50511	1.50113	2.0769			AT5G38060	1.23344	0.575731	0.227728	0.398826	0.398136	0.488114
AT5G37850	33.3529	32.3529	11.6048	60.0874	19.3883	20.0596			AT5G37850	1.53596	1.52313	1.10054	1.78595	1.30938	1.32345
AT1G73600	436	244.882	29.1693	91.8629	17.4275	16.003			AT1G73600	2.64048	2.39073	1.47957	1.96784	1.26547	1.23053
AT1G78560	28.1176	25.8235	8.94146	24.1896	7.08226	6.16606			AT1G78560	1.46416	1.42852	0.99745	1.40122	0.907533	0.855281
AT3G14110	149.176	21.1765	2.01665	5.25507	20.3036	11.9937			AT3G14110	2.1766	1.34589	0.479525	0.796232	1.32845	1.11373
AT5G64380	41	2.17647	16.3209	7.34337	12.7855	9.27972			AT5G64380	1.62325	0.501945	1.23857	0.921341	1.13942	1.01198
AT2G21470	24.8235	38.9412	38.6093	28.1068	12.602	8.38331			AT2G21470	1.41202	1.60142	1.5978	1.46399	1.1336	0.972356
AT1G28120	21.0588	46.0588	9.00788	27.032	17.1827	18.3068			AT1G28120	1.34358	1.67264	1.00034	1.44765	1.25966	1.28571
AT1G68750	0.00588235	0.105882	156.314	475.963	19.6533	6.65205			AT1G68750	0.00254719	0.0437089	2.19677	2.67848	1.31499	0.883778
AT5G03460	105.647	287.471	3.59778	10.5401	142.755	291.333			AT5G03460	2.02795	2.4601	0.662548	1.06221	2.15762	2.46588
AT1G76050	13.8824	6.23529	3.48449	1.74374	11.6091	4.77374			AT1G76050	1.17267	0.859456	0.651713	0.438344	1.10069	0.761457
AT3G03890	30.7647	18.4706	10.3581	34.6235	8.0261	5.81798			AT3G03890	1.50194	1.28938	1.05531	1.55174	0.9555	0.833656
AT4G12760	13.5882	28.7647	2.28766	8.79532	7.47678	12.0043			AT4G12760	1.164	1.4737	0.516887	0.991019	0.928231	1.11409
AT3G57290	95.0588	144.882	46.7378	104.913	57.9247	56.1906			AT3G57290	1.98254	2.164	1.67886	2.02495	1.7703	1.75732
AT5G14240	49.1176	97.5882	13.8536	37.0188	10.9206	14.6957			AT5G14240	1.69999	1.99383	1.17183	1.58	1.0763	1.19578
AT2G28880	7.17647	6.17647	17.4487	11.1368	3.47296	2.16758			AT2G28880	0.912566	0.855911	1.26597	1.0841	0.650595	0.500727
AT5G20140	77.8235	5	16.6353	7.42311	112.071	32.5365			AT5G20140	1.89666	0.778151	1.24638	0.925472	2.05335	1.52552
AT5G16210	19.5294	37.8235	52.8218	44.5172	3.79392	2.67413			AT5G16210	1.31238	1.5891	1.73096	1.65818	0.68069	0.565154
AT5G46030	124.176	159.353	11.3703	35.1731	1.78101	1.02505			AT5G46030	2.09752	2.20508	1.09238	1.55839	0.444202	0.306437
AT4G02725	16.2941	2.35294	0.775171	1.18187	46.4944	38.0914			AT4G02725	1.2379	0.525426	0.24924	0.338828	1.67664	1.59208
AT5G26850	26.9412	30.4118	32.8827	36.9885	17.3907	8.58189			AT5G26850	1.44624	1.49709	1.52998	1.57965	1.2646	0.981451
AT3G60740	8.52941	16.5882	8.78449	18.4781	2.46607	2.20097			AT3G60740	0.979066	1.24522	0.990538	1.28955	0.539838	0.505282
AT5G65110	20.9412	79.8824	129.343	122.836	5.25055	3.06247			AT5G65110	1.34126	1.90785	2.11509	2.09285	0.795918	0.60879
AT1G10130	16.9412	41.9412	13.4123	31.244	6.25881	6.30391			AT1G10130	1.25385	1.63287	1.15873	1.50845	0.860865	0.863556
AT2G48070	66.7059	7.41176	7.75065	10.6993	22.6176	14.7981			AT2G48070	1.83063	0.924887	0.94204	1.06816	1.37324	1.19861
AT3G08010	96.3529	6.64706	12.7495	3.37887	49.6646	33.2975			AT3G08010	1.98835	0.883494	1.13829	0.641362	1.7047	1.53526
AT1G03310	69.8824	9.52941	50.9511	30.3365	15.3949	4.72837			AT1G03310	1.85054	1.0224	1.71559	1.49605	1.21471	0.758031
AT1G29810	19.2353	24.8235	0.996196	24.8299	96.9865	76.0795			AT1G29810	1.30611	1.41202	0.300203	1.41212	1.99117	1.88694
AT3G07910	29.7647	46.7647	3.54861	4.30046	10.5016	22.0329			AT3G07910	1.48805	1.67911	0.657878	0.724314	1.06076	1.36235
AT3G54826	29.4706	30.2353	2.57671	0.777342	9.7104	11.2943			AT3G54826	1.48388	1.49465	0.553484	0.249771	1.02981	1.08971
AT4G24840	18.5882	42	18.8966	29.463	11.4264	12.433			AT4G24840	1.292	1.63347	1.29878	1.48377	1.09434	1.12817
AT5G60540	24.7647	24.2941	5.61155	20.6545	7.35766	6.35778			AT5G60540	1.41103	1.40302	0.820303	1.33555	0.922084	0.866747
AT3G17000	16.3529	38.2353	21.2842	19.1325	16.7946	19.4295			AT3G17000	1.23937	1.59368	1.348	1.3039	1.25029	1.31026
AT1G71800	7.47059	15.5882	5.01394	22.5974	31.9835	34.3495			AT1G71800	0.927914	1.2198	0.779159	1.37286	1.5183	1.54838
AT2G21710	7.58824	2.52941	7.09373	11.4918	3.71899	1.99665			AT2G21710	0.933904	0.547702	0.908149	1.09662	0.673849	0.476636
AT1G11980	0	0	13.3705	20.8952	105.325	115.577			AT1G11980	0	0	1.15747	1.34035	2.02663	2.06661
AT3G17170	319.765	22.9412	9.38553	0.698425	18.4615	12.1498			AT3G17170	2.50619	1.37915	1.01643	0.230046	1.28918	1.11892
AT1G79600	109.824	25.5882	118.916	76.9625	46.6457	19.9161			AT1G79600	2.04463	1.42469	2.07888	1.89189	1.67802	1.32048
AT5G02410	2.88235	6.35294	4.646	6.37278	2.13395	2.90087			AT5G02410	0.589095	0.866461	0.751741	0.867631	0.496091	0.591161
AT1G04900	17.8824	34.1176	4.55728	38.7106	2.79989	3.56417			AT1G04900	1.27606	1.54553	0.744862	1.59891	0.579772	0.659361
AT3G55160	5.11765	10.3529	23.3328	12.2106	2.2323	0.941325			AT3G55160	0.786584	1.05511	1.38619	1.12092	0.509512	0.288098
AT1G76150	17.7059	58.3529	29.1783	101.018	60.0424	47.7941			AT1G76150	1.27198	1.77344	1.47969	2.00868	1.78563	1.68837
AT5G02280	93.4118	133.118	3.80125	21.5364	4.34685	9.47848			AT5G02280	1.97503	2.12749	0.681354	1.35288	0.728098	1.0203
AT4G16510	4.64706	5.17647	1.59721	7.65821	2.57319	2.82704			AT4G16510	0.751822	0.79074	0.414507	0.937428	0.553056	0.582863
AT5G57990	72.5294	93	7.87044	8.4034	0.384393	0.731388			AT5G57990	1.86646	1.97313	0.947945	0.973285	0.141259	0.238394
AT3G59390	3.70588	9.35294	2.15759	17.5862	9.39865	7.11089			AT3G59390	0.672641	1.01506	0.499356	1.26919	1.01698	0.909068
AT1G04190	38.2941	82.6471	6.16313	9.77146	15.8927	19.1231			AT1G04190	1.59433	1.92245	0.855103	1.03227	1.2277	1.3037
AT3G12590	11.0588	15.4706	28.3175	27.7451	9.21979	5.15923			AT3G12590	1.0813	1.21671	1.46713	1.45856	1.00944	0.789526
AT1G71350	13.5294	25.8235	27.2118	17.9237	0.358521	0.537396			AT1G71350	1.16225	1.42852	1.45043	1.27701	0.133066	0.186786
AT4G38630	87.7059	163.353	33.2199	27.0457	41.4757	36.9204			AT4G38630	1.94795	2.21578	1.53428	1.44787	1.62814	1.57887
AT1G73020	13.4118	12.9412	15.0223	53.1758	0.140217	0			AT1G73020	1.15872	1.1443	1.20473	1.73381	0.0569877	0
AT1G10830	38.5294	9	12.727	10.7528	24.9443	19.8896			AT1G10830	1.59692	1	1.13758	1.07014	1.41404	1.31993
AT3G48750	45.8235	81	28.8553	30.4123	33.9786	34.7099			AT3G48750	1.67046	1.91381	1.47502	1.4971	1.5438	1.55279
AT2G32120	2.05882	5	3.30437	28.8911	3.96558	2.44144			AT2G32120	0.485554	0.778151	0.63391	1.47554	0.69597	0.536741
AT5G49650	29.7647	27.2941	9.39871	14.9228	14.8681	9.18422			AT5G49650	1.48805	1.4517	1.01698	1.20202	1.20052	1.00793
AT1G55550	3.58824	1	21.3116	3.40076	0.101289	0.626657			AT1G55550	0.661646	0.30103	1.34853	0.643528	0.0419013	0.211296
AT5G11500	191.824	494.294	16.4612	51.9083	155.785	202.236			AT5G11500	2.28516	2.69486	1.24207	1.72352	2.1953	2.308
AT5G03280	37.9412	96.5294	28.5606	16.869	11.6827	5.84954			AT5G03280	1.59041	1.98914	1.47071	1.2521	1.10321	0.835662
AT1G79810	9.58824	19.3529	1.70457	3.08221	14.6818	13.3475			AT1G79810	1.02482	1.30863	0.432099	0.610895	1.1954	1.15678
AT3G14120	12.6471	20.7647	37.0993	34.9579	4.25566	2.87184			AT3G14120	1.13504	1.33775	1.58092	1.55579	0.720627	0.587918
ATCG01070	38.4118	6.11765	144.9	22.2434	53.2143	1.19767			ATCG01070	1.59563	0.852336	2.16405	1.3663	1.73411	0.341962
AT1G29260	32.8235	42.4118	0.642757	2.10704	33.2012	33.5543			AT1G29260	1.52922	1.63761	0.215573	0.492347	1.53404	1.5385
AT4G30580	53.2353	18.7647	5.70364	18.5433	5.06572	2.95572			AT4G30580	1.73428	1.29589	0.826311	1.291	0.782882	0.597226
AT3G18165	43	66.8235	3.50183	12.947	22.9218	26.5666			AT3G18165	1.64345	1.83138	0.653389	1.14448	1.37879	1.44038
AT1G80030	54.6471	13.4118	74.0089	35.444	14.9093	8.89399			AT1G80030	1.74544	1.15872	1.87511	1.56163	1.20165	0.995371
AT5G43600	17.7647	37.7059	13.1763	6.771	21.4354	14.4329			AT5G43600	1.27334	1.58778	1.15156	0.890477	1.35093	1.18845
AT5G64670	63.3529	88.6471	7.18998	2.51009	13.1811	14.6718			AT5G64670	1.80857	1.95254	0.913283	0.545318	1.15171	1.19512
AT3G51390	25.0588	55	23.0527	29.7345	8.40713	8.52231			AT3G51390	1.41595	1.74819	1.38116	1.48763	0.973457	0.978742
AT3G61800	3.35294	6.82353	30.0909	12.493	7.4467	4.88826			AT3G61800	0.638783	0.893403	1.49263	1.13011	0.926687	0.769987
AT4G09020	42.7059	25.4706	24.6111	18.0842	3.27557	1.06317			AT4G09020	1.64054	1.42276	1.40843	1.28067	0.630994	0.314536
AT5G58470	29.4118	41.7647	51.4882	6.60116	11.099	9.2618			AT5G58470	1.48304	1.63109	1.72006	0.88088	1.08275	1.01122
AT3G56990	31.8824	45.4706	6.81313	9.19608	6.67945	4.96104			AT3G56990	1.51696	1.66718	0.892825	1.00843	0.88533	0.775322
AT3G42660	19.3529	23.3529	4.71804	9.78295	2.62675	2.34336			AT3G42660	1.30863	1.38655	0.757247	1.03274	0.559518	0.524183
AT3G28700	6.17647	11.4118	3.55701	13.2767	3.58262	3.6272			AT3G28700	0.855911	1.09383	0.65868	1.15463	0.661113	0.665318
AT5G67590	83.1765	257	14.0526	32.1043	61.4771	91.7311			AT5G67590	1.92519	2.41162	1.17761	1.51988	1.79572	1.96723
AT2G20920	29.1765	7.76471	8.79447	6.41797	33.545	19.2973			AT2G20920	1.47967	0.942737	0.990981	0.870285	1.53838	1.30744
AT3G22990	18.4118	28.7647	11.4718	20.9078	4.50194	3.52074			AT3G22990	1.28807	1.4737	1.09593	1.3406	0.740516	0.65521
AT3G12010	17.1765	31.2353	28.3309	27.4337	16.052	9.99474			AT3G12010	1.25951	1.50833	1.46732	1.45383	1.23177	1.04118
AT4G08960	15.5294	33.4706	6.15415	4.98536	11.3918	10.8304			AT4G08960	1.21826	1.53745	0.854558	0.777091	1.09313	1.073
AT2G37990	79.8235	132.647	27.8247	19.108	28.2646	42.9581			AT2G37990	1.90754	2.12596	1.45977	1.30337	1.46634	1.64304
AT5G38890	18.5294	32.3529	3.3556	13.9065	17.1882	22.6901			AT5G38890	1.29069	1.52313	0.639048	1.17337	1.25979	1.37457
AT1G79950	6.35294	9.70588	29.8998	16.5018	0.844397	0.617376			AT1G79950	0.866461	1.02962	1.48996	1.24308	0.265854	0.208811
AT4G39920	4	6.82353	2.89384	5.29704	2.55975	3.48605			AT4G39920	0.69897	0.893403	0.590378	0.799137	0.55142	0.651865
AT4G22330	27.0588	45.2353	20.8845	12.9942	17.9969	19.2475			AT4G22330	1.44807	1.66497	1.34014	1.14595	1.27868	1.30637
AT5G27860	131.706	205	28.3531	166.368	8.92933	10.1048			AT5G27860	2.12289	2.31387	1.46765	2.22367	0.99692	1.04551
AT3G13800	10.1765	9.47059	17.0299	44.456	12.4483	9.44765			AT3G13800	1.0483	1.01997	1.25599	1.65759	1.12867	1.01902
AT4G18372	7.41176	12.3529	1.93156	1.9724	22.7512	26.1557			AT4G18372	0.924887	1.12558	0.4671	0.473107	1.37569	1.43386
AT3G03100	174.235	525.529	7.21749	29.5447	67.0053	103.693			AT3G03100	2.24362	2.72142	0.914739	1.48494	1.83254	2.01992
AT3G20630	18.4118	47.4706	41.6376	73.6352	10.6571	8.38455			AT3G20630	1.28807	1.68548	1.62979	1.87294	1.06659	0.972413
AT1G68050	79	40.5882	21.7597	36.6151	29.7657	25.5774			AT1G68050	1.90309	1.61897	1.35717	1.57536	1.48807	1.42451
AT2G28940	8.94118	25.1176	9.71923	14.0582	7.5823	5.00487			AT2G28940	0.997438	1.41693	1.03016	1.17777	0.933604	0.778503
AT4G35740	7.70588	10.5882	18.1864	10.3184	2.82002	2.31146			AT4G35740	0.939813	1.06402	1.28299	1.05379	0.582066	0.52002
AT2G26800	37.2353	47.1176	15.4601	47.2904	25.8618	18.7163			AT2G26800	1.58246	1.6823	1.21643	1.68386	1.42913	1.29483
AT5G24840	21.5294	26.5294	0.908421	2.18294	6.83929	11.6328			AT5G24840	1.35275	1.4398	0.280674	0.502829	0.894277	1.1015
AT2G28910	169.118	250.824	30.1755	17.7159	11.4225	10.0266			AT2G28910	2.23075	2.4011	1.49381	1.27221	1.09421	1.04244
AT2G39260	30.4706	44.8235	90.6241	58.7157	11.4064	6.29987			AT2G39260	1.4979	1.66109	1.96201	1.77609	1.09365	0.863315
AT2G34090	14	5.29412	7.86098	27.2004	5.39301	2.15724			AT2G34090	1.17609	0.798935	0.947482	1.45026	0.805705	0.499307
AT4G16660	91.0588	212.059	43.4016	8.28923	8.08255	9.55172			AT4G16660	1.96407	2.3285	1.6474	0.96798	0.958208	1.02332
AT5G47090	12.4706	19.2941	15.8501	10.6705	43.0621	61.5837			AT5G47090	1.12939	1.30737	1.2266	1.06709	1.64407	1.79646
AT1G49880	3.58824	3	3.12325	18.5164	12.8978	15.4092			AT1G49880	0.661646	0.60206	0.61524	1.2904	1.14295	1.21509
AT1G01290	10.2353	16	0.659054	3.85662	2.34226	1.6702			AT1G01290	1.05058	1.23045	0.219861	0.686334	0.524041	0.426544
AT3G55530	17	30	21.3609	117.879	51.6114	55.2574			AT3G55530	1.25527	1.49136	1.34949	2.0751	1.72108	1.75018
AT5G52210	16.7059	37.5294	10.7962	40.4179	20.1046	32.4698			AT5G52210	1.24812	1.58579	1.07174	1.61719	1.32438	1.52465
AT5G45420	26.3529	29.6471	15.3728	4.93324	3.82272	6.60682			AT5G45420	1.437	1.48639	1.21412	0.773292	0.683292	0.881203
AT1G21710	7.17647	11.2941	5.94628	1.33842	6.27846	6.88334			AT1G21710	0.912566	1.0897	0.841753	0.368923	0.86204	0.89671
AT5G56450	9.88235	7.76471	13.6968	18.3654	44.9969	26.8426			AT5G56450	1.03672	0.942737	1.16722	1.28703	1.66273	1.44471
ATCG00520	61.4118	6.64706	195.252	26.9328	2.21742	0.612834			ATCG00520	1.79527	0.883494	2.29281	1.44611	0.507508	0.20759
AT5G63310	315.353	22.4706	22.6223	23.2865	8.91413	5.6143			AT5G63310	2.50017	1.37052	1.37332	1.38537	0.996255	0.820484
AT5G64580	130.059	21.8824	78.0913	47.0504	20.0005	10.9917			AT5G64580	2.11747	1.3595	1.89813	1.6817	1.32223	1.07888
AT5G14760	3.47059	10.4706	14.8788	3.66741	17.7285	0.865471			AT5G14760	0.650365	1.05959	1.20082	0.669076	1.2725	0.270789
AT3G52180	120	27.3529	3.24726	14.9838	24.6795	9.69717			AT3G52180	2.08279	1.4526	0.628109	1.20368	1.40959	1.02927
AT5G05200	90.1765	21.9412	19.4731	12.599	4.05518	1.61741			AT5G05200	1.95988	1.36062	1.31118	1.13351	0.703737	0.417871
AT5G22000	39.1765	72.1765	17.5668	3.5372	121.908	86.5933			AT5G22000	1.60397	1.86437	1.26874	0.656788	2.08958	1.94247
AT5G20650	32.5882	74.4118	11.2337	15.397	32.061	68.8501			AT5G20650	1.52619	1.87744	1.08756	1.21477	1.51932	1.84417
AT1G07010	81.1765	4.17647	21.9953	39.6809	26.2545	19.1497			AT1G07010	1.91475	0.714034	1.36164	1.60939	1.43544	1.30427
AT1G76080	719.353	12.8824	11.5266	6.26362	287.382	121.238			AT1G76080	2.85755	1.14246	1.09783	0.861153	2.45997	2.08721
AT1G07840	24.0588	29.4118	1.28013	4.25622	34.2814	24.7974			AT1G07840	1.39896	1.48304	0.35796	0.720674	1.54755	1.41158
AT4G38810	14.8824	15.3529	0.945145	34.1061	0.768301	2.30208			AT4G38810	1.20091	1.2136	0.288952	1.54538	0.247556	0.518787
AT1G65000	2.70588	8.11765	2.05433	6.52632	13.4573	19.1106			AT1G65000	0.568892	0.959883	0.484916	0.876583	1.16009	1.30343
AT5G03770	3	6.70588	6.12928	3.3269	0.596341	0.119395			AT5G03770	0.60206	0.886822	0.853045	0.636177	0.203126	0.0489834
AT4G27540	8.64706	12.4118	7.83543	16.5431	23.8261	29.0773			AT4G27540	0.984395	1.12749	0.946228	1.24411	1.39491	1.47824
AT3G11540	8.88235	17.7647	97.5284	204.548	6.87893	6.28823			AT3G11540	0.99486	1.27334	1.99356	2.31291	0.896467	0.862622
AT1G07615	10.2353	15.1765	6.89146	4.01239	3.69579	3.33696			AT1G07615	1.05058	1.20888	0.897157	0.700045	0.671709	0.637185
AT3G16840	32.9412	47.7647	10.02	18.1985	3.8388	2.93173			AT3G16840	1.53073	1.68811	1.04218	1.28327	0.684738	0.594584
AT5G05010	89.5294	164	70.3368	92.2533	38.22	43.8486			AT5G05010	1.95679	2.21748	1.85331	1.96966	1.59351	1.65175
AT3G25910	64.4706	107.706	4.2741	8.11047	22.0025	36.7892			AT3G25910	1.81605	2.03625	0.722148	0.959541	1.36178	1.57737
AT2G03070	7.05882	10.2353	22.801	25.3227	13.6868	11.8917			AT2G03070	0.906272	1.05058	1.3766	1.42033	1.16693	1.11031
AT5G45360	54.8235	91.7647	31.879	50.1229	10.0137	8.87861			AT5G45360	1.74682	1.96738	1.51692	1.70862	1.04193	0.994696
AT4G11175	150.471	10.1176	1.45341	5.9976	66.4961	66.3481			AT4G11175	2.18033	1.04601	0.38977	0.844949	1.82928	1.82833
AT5G13520	14.2941	45.6471	1.76481	3.33926	14.4177	15.5712			AT5G13520	1.18452	1.66882	0.441665	0.637416	1.18802	1.21935
AT4G17100	12.1176	15.2941	46.3533	8.20972	8.85601	8.6321			AT4G17100	1.11786	1.21203	1.67535	0.964246	0.993701	0.983721
AT1G12790	1.56471	1.85882	0	8.47886	1.64312	1.61108			AT1G12790	0.409038	0.456187	0	0.976756	0.422116	0.41682
AT5G65000	10.5294	19.7647	17.2941	9.51559	12.4733	15.2703			AT5G65000	1.06181	1.31733	1.26231	1.02183	1.12947	1.2114
AT3G23160	7.94118	16.2941	31.8843	3.88875	8.18772	1.90633			AT3G23160	0.951395	1.2379	1.51699	0.689198	0.963208	0.463345
AT3G24200	10.5294	26.7059	4.34842	7.98685	11.6051	12.8771			AT3G24200	1.06181	1.44257	0.728225	0.953607	1.10055	1.1423
AT3G21300	28.5294	5.64706	10.324	5.49874	7.56787	3.36731			AT3G21300	1.47025	0.82263	1.054	0.812829	0.932873	0.640214
AT5G18580	57.4706	83.8824	36.2704	22.178	13.3876	21.3524			AT5G18580	1.76694	1.92882	1.57136	1.36508	1.15799	1.34933
AT1G50940	12.4118	26.5882	7.50875	34.8802	22.8415	20.8037			AT1G50940	1.12749	1.44072	0.929866	1.55485	1.37733	1.33853
AT1G19600	32.7059	105.235	21.4572	12.2688	44.4936	23.0875			AT1G19600	1.52771	2.02627	1.35136	1.12283	1.65795	1.38179
AT3G05090	14.2941	30.3529	47.3702	29.2485	15.9034	10.4545			AT3G05090	1.18452	1.49628	1.68458	1.4807	1.22797	1.05898
AT4G00585	144.059	321	2.97174	7.3814	50.8826	83.1839			AT4G00585	2.16154	2.50786	0.598981	0.923317	1.71502	1.92523
AT5G60160	40.8235	92.1765	10.8383	21.1573	44.908	38.7832			AT5G60160	1.62142	1.96931	1.07329	1.34552	1.66189	1.5997
AT3G51140	31.4706	8.47059	6.40204	10.5955	23.7366	28.1555			AT3G51140	1.51149	0.976377	0.869351	1.06429	1.39334	1.46472
AT2G03820	50.0588	67.0588	58.424	13.2628	6.60636	4.89645			AT2G03820	1.70807	1.83288	1.77396	1.1542	0.881177	0.770591
AT1G71310	8.05882	9.64706	8.49845	22.0389	50.6501	58.4807			AT1G71310	0.957072	1.02723	0.977653	1.36246	1.71307	1.77438
AT3G16310	19.1176	48	9.78751	33.7029	21.1929	20.2137			AT3G16310	1.30358	1.6902	1.03292	1.54037	1.34621	1.32662
ATCG01100	54.6471	14.9412	1083.27	183.376	0.925535	0			ATCG01100	1.74544	1.20252	3.03514	2.2657	0.284551	0
AT5G57300	16.2353	38.6471	9.88953	16.8293	2.63309	2.29887			AT5G57300	1.23642	1.59821	1.03701	1.25114	0.560276	0.518366
AT5G07950	8.41176	9.94118	3.71843	9.64925	3.65236	1.91468			AT5G07950	0.973671	1.03906	0.673797	1.02732	0.667674	0.464591
AT5G60040	7.35294	11.4706	21.2749	28.5476	3.91876	2.59668			AT5G60040	0.921839	1.09589	1.34782	1.47052	0.691855	0.555902
AT2G42210	202.294	353.118	32.2085	34.5037	63.8155	81.7293			AT2G42210	2.30812	2.54915	1.52125	1.55027	1.81168	1.91766
AT5G47900	4.70588	0.152941	5.82489	9.00798	7.90415	12.2842			AT5G47900	0.756323	0.0618071	0.834096	1.00035	0.949593	1.12334
AT1G18480	31.7647	72.2941	0.835194	2.09109	4.22764	3.59088			AT1G18480	1.51541	1.86507	0.263682	0.490111	0.718306	0.661896
AT2G30330	16.2353	19.1176	0.40814	1.03524	2.3472	3.74227			AT2G30330	1.23642	1.30358	0.148646	0.308616	0.524682	0.675987
AT1G74600	4.23529	4.41176	3.50963	80.6974	0.859859	0.693721			AT1G74600	0.718941	0.733339	0.654141	1.91221	0.26948	0.228842
AT4G29735	17.3529	41.6471	7.22826	65.0844	76.6983	149.368			AT4G29735	1.26371	1.62989	0.915308	1.8201	1.89041	2.17715
AT2G16440	23	26.4118	20.209	17.6915	2.079	3.87165			AT2G16440	1.38021	1.43794	1.32652	1.27164	0.48841	0.687676
AT2G26550	43.2353	10.5294	33.69	82.2605	37.5611	38.1584			AT2G26550	1.64577	1.06181	1.5402	1.92044	1.58615	1.59282
AT5G18810	1.32941	4.23529	6.25533	10.608	5.29217	7.06324			AT5G18810	0.367246	0.718941	0.860657	1.06476	0.7988	0.90651
AT2G30390	88.3529	9.82353	44.5075	46.7681	18.721	12.2274			AT2G30390	1.95111	1.03437	1.65808	1.67914	1.29493	1.12148
AT3G56490	20.0588	67.8824	11.5043	52.7465	59.4611	87.9016			AT3G56490	1.32343	1.83811	1.09706	1.73035	1.78148	1.94891
AT5G09550	0	0	102.97	224.193	55.8009	74.7229			AT5G09550	0	0	2.01691	2.35255	1.75435	1.87923
AT4G21150	39.7059	92.6471	8.14087	57.7266	29.5501	27.5527			AT4G21150	1.60966	1.97149	0.960987	1.76883	1.48501	1.45565
AT5G42850	61.4706	188.353	27.0948	9.0695	37.3531	43.8362			AT5G42850	1.79568	2.27727	1.44863	1.00301	1.5838	1.65163
AT5G57020	42.6471	63.8824	7.86525	2.90627	24.2289	26.3665			AT5G57020	1.63995	1.81213	0.947691	0.591762	1.4019	1.43722
AT5G51970	91.7647	72.9412	20.1745	40.3656	1.13414	0.659784			AT5G51970	1.96738	1.86889	1.32581	1.61664	0.329222	0.220052
AT4G18240	78.4118	14.3529	46.7341	12.6445	22.7057	3.55038			AT4G18240	1.89988	1.18619	1.67883	1.13496	1.37485	0.658048
AT5G22130	3.17647	4.29412	4.4006	9.80441	4.27673	4.85076			AT5G22130	0.620809	0.723794	0.732442	1.0336	0.722365	0.767212
AT2G22480	11.8824	71	15.7177	53.0338	142.168	20.8801			AT2G22480	1.11	1.85733	1.22318	1.73267	2.15585	1.34005
AT5G67140	3.62353	5.29412	3.15803	10.5423	9.91181	19.4707			AT5G67140	0.664974	0.798935	0.618888	1.06229	1.0379	1.31113
AT1G48130	0.0294118	0	0.579357	4.6882	1.01069	1.26061			AT1G48130	0.0125891	0	0.19848	0.754975	0.303344	0.354226
AT1G61620	25.7059	49.3529	24.6705	49.4904	15.0136	19.1511			AT1G61620	1.42661	1.70202	1.40943	1.70321	1.20449	1.3043
AT1G36310	39.0588	43.1176	1.10839	1.19474	7.25948	6.98152			AT1G36310	1.6027	1.64461	0.32395	0.341382	0.916953	0.902086
AT3G28040	40.5294	4.82353	7.22702	2.94793	8.55936	4.29621			AT3G28040	1.61836	0.765186	0.915243	0.59637	0.980429	0.723965
AT2G20320	6.76471	19.9412	53.9541	75.6312	22.1106	14.3626			AT2G20320	0.890125	1.321	1.74	1.88441	1.36381	1.18646
AT4G15850	2.11765	6	4.85551	6.14428	2.84746	2.26464			AT4G15850	0.493827	0.845098	0.767565	0.853959	0.585174	0.513836
AT1G79730	20.7059	38.7647	104.348	47.5503	17.8208	12.8084			AT1G79730	1.33658	1.5995	2.02263	1.68619	1.27464	1.14014
AT4G16060	16.2353	9.35294	5.3832	54.9132	3.10171	1.57611			AT4G16060	1.23642	1.01506	0.805039	1.74751	0.612965	0.410965
AT1G72560	6.70588	10.2941	19.3736	24.9866	4.94176	3.12737			AT1G72560	0.886822	1.05285	1.30907	1.41475	0.773915	0.615673
AT5G49970	39.5882	24.8824	8.83089	25.5771	21.5395	12.5165			AT5G49970	1.6084	1.413	0.992593	1.42451	1.35294	1.13086
AT4G29910	3.70588	4.82353	5.56606	5.87957	4.76212	4.67915			AT4G29910	0.672641	0.765186	0.817305	0.837561	0.760582	0.754284
AT5G52580	26.4118	43.8235	10.438	20.5523	5.65246	3.84536			AT5G52580	1.43794	1.65151	1.05835	1.33349	0.822983	0.685326
AT1G30220	0.605882	0.411765	30.5316	71.0067	2.89888	0.603594			AT1G30220	0.205714	0.149762	1.49875	1.85737	0.59094	0.205094
AT3G57000	29.1176	44.7059	6.90639	23.413	11.5059	15.1374			AT3G57000	1.47882	1.65997	0.897978	1.38762	1.09712	1.20783
AT2G19790	34.7647	57.5882	2.10524	11.6161	8.88144	15.6013			AT2G19790	1.55345	1.76781	0.492095	1.10093	0.99482	1.22014
AT3G12345	400.294	10.8824	21.3202	10.772	28.7264	19.7393			AT3G12345	2.60346	1.0749	1.3487	1.07085	1.47314	1.31679
AT5G63420	67.8824	11.7059	32.2065	23.522	11.5749	5.03034			AT5G63420	1.83811	1.104	1.52122	1.38956	1.0995	0.780341
AT1G71110	4	22.5294	46.8228	137.516	7.08944	7.6057			AT1G71110	0.69897	1.37161	1.67964	2.1415	0.907919	0.934786
AT4G34412	9.11765	14.8235	2.08611	21.9963	5.87395	5.98382			AT4G34412	1.00508	1.1993	0.489412	1.36166	0.837206	0.844093
AT1G35620	63.2941	90.4118	13.4312	24.3104	15.1564	19.4904			AT1G35620	1.80817	1.961	1.1593	1.4033	1.20835	1.31155
AT1G21065	143.471	29.2353	12.6169	17.543	56.224	70.2392			AT1G21065	2.15978	1.48051	1.13408	1.26818	1.75758	1.85272
AT1G64550	54	84.1765	52.6568	47.3792	22.6531	18.1281			AT1G64550	1.74036	1.93032	1.72962	1.68466	1.37389	1.28167
AT5G42765	43	5.82353	9.75625	7.8819	10.8746	7.56856			AT5G42765	1.64345	0.834009	1.03166	0.948506	1.07462	0.932908
AT5G10940	20.1765	29.6471	76.308	66.6861	33.557	16.289			AT5G10940	1.32585	1.48639	1.88822	1.8305	1.53854	1.23777
AT5G22950	49.2353	102.235	6.27475	22.3223	21.7459	24.6917			AT5G22950	1.70101	2.01383	0.861818	1.36777	1.3569	1.40979
AT5G49830	29.8235	52.2941	9.51499	27.3334	15.5384	9.16732			AT5G49830	1.48888	1.72668	1.02181	1.4523	1.21849	1.00721
AT4G01810	22	40.6471	14.1715	40.0874	11.492	9.29032			AT4G01810	1.36173	1.61958	1.18103	1.61371	1.09663	1.01243
AT4G35440	15.7647	1.64706	4.91783	3.74071	6.73751	1.82929			AT4G35440	1.2244	0.422764	0.772163	0.675844	0.888601	0.451677
AT1G08500	1.55882	10	5.63399	8.53677	3.68954	13.4945			AT1G08500	0.40804	1.04139	0.821775	0.979401	0.67113	1.1612
ATCG00330	5059.47	230.941	282.712	91.1267	0.279898	0.148314			ATCG00330	3.70419	2.36538	2.45288	1.96439	0.107176	0.0600607
AT5G43150	17.9412	100.647	5.68227	9.52953	21.2819	20.4616			AT5G43150	1.27741	2.00709	0.824924	1.02241	1.34795	1.33166
AT3G60360	27.8824	48.1176	10.7244	20.3155	35.3042	39.0804			AT3G60360	1.46063	1.69124	1.06909	1.3287	1.55996	1.60293
AT5G08420	134.176	157.706	11.1326	13.9133	7.76611	8.16023			AT5G08420	2.1309	2.20059	1.08395	1.17357	0.942807	0.961906
AT3G24320	3.94118	3.47059	0.665443	5.91184	3.18019	1.47708			AT3G24320	0.69383	0.650365	0.22153	0.839594	0.621196	0.393941
AT2G30880	18.7059	33.3529	13.0244	18.0624	15.3213	16.0258			AT2G30880	1.2946	1.53596	1.14688	1.28018	1.21276	1.23111
AT3G24090	2.88235	7.05882	23.8449	49.6049	17.6557	11.7384			AT3G24090	0.589095	0.906272	1.39524	1.70419	1.27081	1.10511
AT1G66670	166.118	40	19.2329	18.3362	121.735	70.3864			AT1G66670	2.22302	1.61278	1.30606	1.28637	2.08897	1.85362
AT1G18335	9.11765	10.1765	4.26599	11.3147	3.12949	7.08291			AT1G18335	1.00508	1.0483	0.72148	1.09043	0.615896	0.907568
AT5G17250	4.05882	9.05882	18.0738	35.3091	1.89285	1.63639			AT5G17250	0.70405	1.00255	1.28044	1.56002	0.461326	0.421009
AT1G49980	12.5294	17.8235	30.0573	18.4272	0.894795	0.640817			AT1G49980	1.13128	1.2747	1.49216	1.28841	0.277562	0.21506
AT5G06680	7.64706	10.7059	7.34982	6.03159	3.94658	3.06407			AT5G06680	0.936868	1.0684	0.921677	0.847054	0.694305	0.608962
AT3G14880	0.0411765	1.14118	55.6737	36.4175	9.58969	12.0428			AT3G14880	0.0175243	0.330652	1.75338	1.57307	1.02488	1.11537
AT1G70590	5.52941	14.2353	7.30969	3.81683	23.6167	19.595			AT1G70590	0.814874	1.18285	0.919585	0.682761	1.39123	1.31376
AT3G12380	11.4118	16.2353	47.1484	25.0875	8.00879	4.24242			AT3G12380	1.09383	1.23642	1.68258	1.41643	0.954666	0.719531
AT4G11640	4.82353	2.58824	0.42361	2.44513	8.10042	6.44291			AT4G11640	0.765186	0.554881	0.153391	0.537206	0.959061	0.871743
AT3G49080	43.5882	69.8824	4.5875	5.97636	15.4875	19.1191			AT3G49080	1.64922	1.85054	0.747218	0.843629	1.21716	1.30361
AT2G47210	13	17.8824	16.4128	33.8491	15.8071	12.3018			AT2G47210	1.14613	1.27606	1.24087	1.54219	1.22549	1.12391
AT3G13230	40.7059	51.6471	15.0312	13.8789	97.4208	119.79			AT3G13230	1.6202	1.72137	1.20497	1.17257	1.99309	2.08203
AT2G03800	16.5882	26.2353	7.95196	17.5035	18.9249	11.3585			AT2G03800	1.24522	1.43513	0.951918	1.26725	1.2994	1.09197
AT3G07270	16.5882	22.2353	9.646	5.07973	8.77184	6.56309			AT3G07270	1.24522	1.36615	1.02719	0.783885	0.989976	0.878699
AT5G65220	1300.59	45.1765	12.6082	10.1714	55.5536	47.332			AT5G65220	3.11447	1.66442	1.1338	1.04811	1.75246	1.68423
AT3G58140	231.176	49.0588	45.4323	26.4176	29.7995	16.2686			AT3G58140	2.36582	1.69948	1.66682	1.43803	1.48854	1.23726
ATCG00150	42.9412	3.94118	1644.29	75.9372	1.72973	0.519366			ATCG00150	1.64287	0.69383	3.21624	1.88614	0.436119	0.181662
AT1G71820	49.8824	67.6471	36.9418	42.9954	9.73866	8.59941			AT1G71820	1.70657	1.83662	1.57912	1.64341	1.03095	0.982245
AT2G01640	19.1176	29	4.92878	16.8824	13.5314	14.5533			AT2G01640	1.30358	1.47712	0.772965	1.25243	1.16231	1.19182
AT5G11680	63.7059	112.471	12.5758	53.3274	96.375	147.667			AT5G11680	1.81094	2.05488	1.13276	1.73502	1.98845	2.17221
AT5G22330	26	44.5294	11.6267	17.4292	4.8175	5.56517			AT5G22330	1.43136	1.65829	1.10129	1.26551	0.764736	0.817246
AT3G03710	78.5294	12.4706	17.4347	31.4101	9.36569	2.84413			AT3G03710	1.90053	1.12939	1.26564	1.51068	1.0156	0.584798
AT5G58130	17	23.4706	66.0117	20.2687	3.39024	2.29063			AT5G58130	1.25527	1.38864	1.82615	1.32774	0.642488	0.517279
AT4G36750	28.1176	54.6471	18.2837	15.5124	15.7952	19.5047			AT4G36750	1.46416	1.74544	1.28519	1.21781	1.22518	1.31185
AT2G43760	52.3529	76.5882	4.27752	9.03476	7.86799	9.13199			AT2G43760	1.72716	1.8898	0.72243	1.00151	0.947825	1.00569
AT1G48050	20.1176	31	5.93159	14.3953	2.32452	2.10395			AT1G48050	1.32465	1.50515	0.840833	1.18739	0.52173	0.491914
AT5G36170	72.8824	12	3.82619	4.40475	8.76789	6.93518			AT5G36170	1.86854	1.11394	0.683604	0.732776	0.989801	0.899557
AT2G17972	3.35294	0.2	4.06483	0.828717	29.9811	21.7079			AT2G17972	0.638783	0.0791812	0.704565	0.262147	1.4911	1.35618
AT2G23840	55.1176	1.35294	26.5458	31.0121	6.23988	4.73965			AT2G23840	1.7491	0.371611	1.44006	1.50531	0.859731	0.758885
AT2G04360	36.3529	10.8824	30.0337	37.8447	21.9833	15.8362			AT2G04360	1.57232	1.0749	1.49183	1.58933	1.36141	1.22624
AT3G05480	2.08824	2.04706	2.63272	9.60079	0.575118	1.01887			AT3G05480	0.48971	0.483881	0.560232	1.02534	0.197313	0.305107
AT1G08220	3.70588	12.5294	0.673931	5.318	2.78465	4.1652			AT1G08220	0.672641	1.13128	0.223738	0.80058	0.578026	0.713087
AT3G50690	48.8235	61.9412	404.714	15.7412	16.5792	23.2141			AT3G50690	1.69743	1.79893	2.60822	1.22379	1.245	1.38407
AT3G16810	35.7059	58.4118	23.9505	19.243	13.0688	9.58515			AT3G16810	1.56474	1.77387	1.39708	1.30628	1.14826	1.0247
AT2G47760	4.58824	9.11765	8.95637	37.1729	4.8278	4.71602			AT2G47760	0.747275	1.00508	0.998101	1.58176	0.765505	0.757094
AT5G19050	11.4118	38.1765	18.719	17.8368	69.8149	80.358			AT5G19050	1.09383	1.59303	1.29489	1.27501	1.85012	1.9104
AT3G04650	45.0588	7.23529	19.4735	6.61864	19.1545	10.2846			AT3G04650	1.66331	0.915679	1.31119	0.881878	1.30437	1.05249
AT1G50670	60.0588	103.706	11.904	48.0741	26.534	60.3292			AT1G50670	1.78575	2.01997	1.11073	1.69085	1.43987	1.78767
AT5G01310	3.82353	6.23529	5.72758	5.5826	3.99829	2.69316			AT5G01310	0.683365	0.859456	0.827859	0.818397	0.698822	0.567398
AT2G14255	5	8.88235	48.2756	85.6126	16.7529	17.8799			AT2G14255	0.778151	0.99486	1.69263	1.93758	1.24927	1.276
AT1G79900	0.252941	0.623529	6.19807	14.1906	7.35469	9.32624			AT1G79900	0.0979307	0.21046	0.857216	1.18157	0.92193	1.01394
AT5G26680	11.7059	27.2353	7.55824	7.52961	4.84968	5.11336			AT5G26680	1.104	1.45079	0.932385	0.930929	0.767132	0.78628
AT1G68830	116.882	21.2941	393.759	26.779	57.9248	20.0223			AT1G68830	2.07145	1.34819	2.59633	1.44372	1.7703	1.32268
AT4G34260	42.5882	71.4706	17.1379	10.1706	11.7091	5.70008			AT4G34260	1.63937	1.86016	1.25859	1.04808	1.10411	0.82608
AT2G18290	66.2941	37.0588	2.11441	11.0072	9.33344	15.3488			AT2G18290	1.82798	1.58046	0.493375	1.07944	1.01424	1.21349
AT3G59410	8.52941	10.1176	33.6334	12.0672	6.52036	3.80853			AT3G59410	0.979066	1.04601	1.5395	1.11618	0.876238	0.682012
AT2G20860	63.1765	34.9412	27.1374	15.6202	20.0677	19.6348			AT2G20860	1.80738	1.55559	1.44928	1.22064	1.32362	1.3146
AT1G22460	0.0411765	4	41.124	75.2008	7.40483	5.32267			AT1G22460	0.0175243	0.69897	1.62453	1.88196	0.924529	0.800901
AT1G63970	168.882	26.7059	35.4588	48.9472	48.6741	67.6268			AT1G63970	2.23015	1.44257	1.5618	1.69851	1.69613	1.83649
AT3G06290	6.70588	10.1176	0.917916	1.60136	2.09919	1.61648			AT3G06290	0.886822	1.04601	0.28283	0.415201	0.491248	0.417718
AT4G23620	12.2353	31.2353	1.68757	4.79251	13.2662	12.1997			AT4G23620	1.12173	1.50833	0.42936	0.762867	1.15431	1.12056
AT5G05480	3.52941	14.5882	3.47158	3.33174	3.09895	1.85518			AT5G05480	0.656042	1.1928	0.650461	0.636663	0.612673	0.455633
AT3G62910	160.118	10.2353	8.70625	19.5999	16.7847	7.87955			AT3G62910	2.20714	1.05058	0.987051	1.31387	1.25005	0.948391
AT2G44520	14.9412	41.3529	9.80639	24.748	6.44074	5.48828			AT2G44520	1.20252	1.62688	1.03368	1.41074	0.871616	0.81213
AT1G03687	17.5882	15.7059	3.30938	9.51624	1.41541	1.60143			AT1G03687	1.26924	1.22287	0.634415	1.02186	0.38299	0.415213
AT5G63060	13.2941	2.17059	0.978912	5.37043	53.4824	20.3152			AT5G63060	1.15516	0.50114	0.296426	0.804169	1.73626	1.32869
AT1G10780	9	11.0588	1.25418	1.64742	0.121377	0.395776			AT1G10780	1	1.0813	0.352988	0.422824	0.0497518	0.144816
AT3G07370	13.9412	18.2353	8.08953	19.3497	14.678	19.72			AT3G07370	1.17438	1.2841	0.958541	1.30856	1.19529	1.31639
AT3G10670	84.1176	27.8824	16.7208	12.9795	42.3735	24.3187			AT3G10670	1.93002	1.46063	1.24848	1.14549	1.63722	1.40344
AT2G45700	12.5882	15.4118	34.9002	40.5567	0.111699	0.150308			AT2G45700	1.13316	1.21516	1.5551	1.61864	0.0459872	0.0608141
AT5G15920	11.5294	17	116.191	65.1045	4.35452	3.1618			AT5G15920	1.09793	1.25527	2.06889	1.82023	0.72872	0.619281
AT3G61770	29.3529	10.7059	12.6607	2.20979	17.7291	9.56712			AT3G61770	1.4822	1.0684	1.13547	0.506477	1.27252	1.02396
AT2G01490	28.5294	73.7647	8.69215	70.4011	3.57313	9.04146			AT2G01490	1.47025	1.8737	0.98642	1.8537	0.660213	1.0018
AT1G80530	11.3529	20.8235	9.31785	9.46972	3.3248	0.603037			AT1G80530	1.09177	1.33892	1.01359	1.01994	0.635966	0.204944
AT4G35540	11.5882	15.5882	3.86249	2.84168	10.3589	8.27344			AT4G35540	1.09996	1.2198	0.686859	0.584521	1.05534	0.967241
AT5G43250	7.23529	6.70588	0	3.7555	0.184383	0.523738			AT5G43250	0.915679	0.886822	0	0.677196	0.0734922	0.18291
AT1G30240	3.58824	5.64706	6.89203	11.12	0.686152	0.158293			AT1G30240	0.661646	0.82263	0.897189	1.0835	0.226897	0.0638184
AT3G16290	93.7647	22.7647	14.913	12.9866	13.7418	6.76813			AT3G16290	1.97665	1.37593	1.20175	1.14571	1.16855	0.890316
AT4G29400	48.4706	7.05882	11.5543	1.72845	12.5907	9.4534			AT4G29400	1.69435	0.906272	1.09879	0.435916	1.13324	1.01926
AT1G59520	10.7059	21.1765	7.13179	10.2203	18.7024	17.8405			AT1G59520	1.0684	1.34589	0.910186	1.05001	1.29452	1.27509
AT1G12650	47.5882	69.7059	15.3111	17.8042	19.2474	21.1509			AT1G12650	1.68653	1.84946	1.21248	1.27426	1.30637	1.34539
AT5G62420	0.829412	10.0588	0.451567	1.33624	61.3617	28.4621			AT5G62420	0.262311	1.04371	0.161837	0.368518	1.79492	1.46926
AT2G47830	7.58824	21.5882	2.71068	12.4534	44.0891	25.6885			AT2G47830	0.933904	1.35388	0.569454	1.12883	1.65407	1.42632
AT4G09010	532.471	0.811765	17.8455	12.5832	56.173	22.0704			AT4G09010	2.72711	0.258102	1.27521	1.133	1.75719	1.36305
AT1G31480	5.41176	12.5882	31.2506	53.4843	9.29356	5.93483			AT1G31480	0.806978	1.13316	1.50854	1.73627	1.01257	0.841036
AT1G80860	9.47059	17.9412	0.920091	6.09925	5.10917	13.7855			AT1G80860	1.01997	1.27741	0.283322	0.851212	0.785982	1.16984
AT3G10060	222.765	6.70588	20.3731	7.82948	30.3083	13.6241			AT3G10060	2.34979	0.886822	1.32987	0.945935	1.49566	1.16507
AT3G59040	133.647	11.3529	14.0029	11.2547	9.14008	3.95683			AT3G59040	2.1292	1.09177	1.17618	1.0883	1.00604	0.695204
AT5G59440	11.6471	29.8824	5.74732	8.57686	4.49875	5.02367			AT5G59440	1.10199	1.48971	0.829131	0.981223	0.740264	0.779861
AT1G74470	1966.71	53.1765	69.5854	26.1234	225.823	78.7798			AT1G74470	3.29396	1.73381	1.84871	1.43334	2.35569	1.90189
AT5G28050	23.8824	82.8824	224.101	65.7204	52.0072	91.0024			AT5G28050	1.39589	1.92367	2.35238	1.82426	1.72433	1.9638
AT1G01090	184.176	169.765	74.2518	14.5638	95.7014	67.3178			AT1G01090	2.26759	2.2324	1.87652	1.19212	1.98543	1.83453
AT1G55900	26.8235	55.6471	11.0576	8.96718	22.0881	26.4529			AT1G55900	1.44441	1.75318	1.08126	0.998572	1.36339	1.43859
AT2G32080	62.3529	157.588	22.8953	14.7327	20.5422	17.8195			AT2G32080	1.80177	2.20027	1.37831	1.1968	1.33329	1.27461
AT5G67100	13.1176	17.9412	9.78815	7.61547	0.726036	1.03269			AT5G67100	1.14976	1.27741	1.03295	0.935279	0.23705	0.308072
AT3G26100	21.7059	69.8824	9.88914	21.3715	11.3735	15.0949			AT3G26100	1.35614	1.85054	1.03699	1.34969	1.09249	1.20669
AT5G06690	35.1176	0.105882	11.0839	7.70106	19.6828	13.333			AT5G06690	1.55772	0.0437089	1.08221	0.939572	1.31561	1.15634
AT5G26610	41.2353	42.9412	27.837	47.3266	7.50162	6.48269			AT5G26610	1.62568	1.64287	1.45995	1.68419	0.929501	0.874058
AT3G01180	29.3529	13.8235	52.3572	29.7947	0.286222	0.21226			AT3G01180	1.4822	1.17095	1.72719	1.48848	0.109316	0.0835958
AT3G08650	15.6471	32.2353	16.9579	17.6086	24.6382	15.8271			AT3G08650	1.22134	1.5216	1.25426	1.26971	1.40889	1.22601
AT2G46225	12.7059	30.7647	18.1535	3.81913	11.8062	13.9333			AT2G46225	1.13691	1.50194	1.28225	0.682968	1.10742	1.17415
AT2G27100	40.2353	65.2941	48.9924	43.8318	22.7591	19.9945			AT2G27100	1.61527	1.82147	1.6989	1.65159	1.37583	1.32211
AT1G09850	24.5882	59.2353	4.53754	11.2486	8.96175	37.4632			AT1G09850	1.40804	1.77985	0.743317	1.08809	0.998335	1.58505
AT1G77930	79.1176	22.2941	6.72102	4.59516	33.426	24.0696			AT1G77930	1.90373	1.36725	0.887675	0.747812	1.53689	1.39915
AT1G79460	19.1176	15.4118	0	4.55188	1.46241	0.180746			AT1G79460	1.30358	1.21516	0	0.74444	0.391361	0.0721565
AT5G64270	39.7647	64.2353	76.5205	39.1926	28.2988	15.9569			AT5G64270	1.61028	1.81448	1.88942	1.60415	1.46685	1.22935
AT3G24190	57.1176	21	70.9807	49.2927	9.67732	2.05176			AT3G24190	1.76431	1.34242	1.85722	1.70151	1.02846	0.484551
AT3G51050	33.2941	53.5294	24.9731	39.5305	17.2214	13.8771			AT3G51050	1.53522	1.73663	1.41452	1.60778	1.26058	1.17252
AT5G04920	29.7059	43.5294	19.2402	16.3725	8.08682	7.35174			AT5G04920	1.48722	1.64865	1.30622	1.23986	0.958412	0.921777
AT5G24020	77.7647	25.0588	8.9087	2.67727	9.29054	5.62234			AT5G24020	1.89633	1.41595	0.996017	0.565525	1.01244	0.821012
AT4G21530	5	8	4.74221	13.7875	9.39608	7.08313			AT4G21530	0.778151	0.954243	0.759079	1.1699	1.01687	0.90758
AT3G55850	6.11765	12.7647	12.2271	19.9133	5.52745	6.18843			AT3G55850	0.852336	1.13877	1.12146	1.32042	0.814744	0.856634
AT2G41680	249.882	24.9412	53.1063	14.185	22.236	7.52946			AT2G41680	2.39947	1.41399	1.73325	1.18141	1.36616	0.930921
AT4G16566	1.93529	2.76471	1.95411	13.3683	3.49795	8.3342			AT4G16566	0.467652	0.575731	0.470427	1.15741	0.653015	0.970077
AT4G02010	8.41176	17.4118	76.8597	47.6311	12.7244	6.13039			AT4G02010	0.973671	1.2651	1.89131	1.68691	1.13749	0.853113
AT5G57610	16.6471	11.1765	25.1074	19.0587	4.22172	1.07629			AT5G57610	1.24667	1.08552	1.41676	1.3023	0.717813	0.317289
AT2G04660	9.82353	15.5882	8.301	6.90901	4.00424	2.52163			AT2G04660	1.03437	1.2198	0.96853	0.898122	0.699338	0.546743
AT3G57810	7.88235	6.23529	2.41247	4.96724	13.8554	7.4548			AT3G57810	0.948528	0.859456	0.533069	0.775774	1.17188	0.927103
AT4G28980	18.3529	26.3529	4.41271	14.9881	15.7868	14.1463			AT4G28980	1.28675	1.437	0.733414	1.2038	1.22497	1.18031
AT1G32900	19	0.594118	66.6758	83.0012	41.1057	11.8229			AT1G32900	1.30103	0.20252	1.83043	1.92429	1.62434	1.10799
AT3G19640	18.0588	56.9412	20.897	33.8185	11.8493	11.7323			AT3G19640	1.2801	1.76299	1.34038	1.54181	1.10888	1.10491
AT4G22830	18.5294	0.847059	6.21654	8.77353	21.6711	8.1652			AT4G22830	1.29069	0.266481	0.858329	0.990051	1.35547	0.962142
AT1G71990	8.41176	9.64706	6.28124	6.9089	7.94684	10.8441			AT1G71990	0.973671	1.02723	0.862205	0.898116	0.95167	1.0735
AT4G22970	3.76471	5.64706	9.08977	14.9301	0.461394	0.532549			AT4G22970	0.678036	0.82263	1.00388	1.20222	0.164767	0.185414
AT1G02910	67.2353	13.1176	22.0071	6.69044	7.12309	3.29711			AT1G02910	1.83401	1.14976	1.36186	0.885951	0.909721	0.633176
AT3G52220	61.0588	61.7647	14.7124	11.9533	23.926	28.2508			AT3G52220	1.7928	1.79772	1.19624	1.11238	1.39665	1.46614
AT3G52120	27.4706	42.0588	171.928	100.039	37.4605	27.354			AT3G52120	1.4544	1.63406	2.23786	2.00449	1.58502	1.45261
AT1G71860	66.5294	125.588	58.0801	60.5144	13.2823	16.5772			AT1G71860	1.82949	2.10239	1.77144	1.78898	1.1548	1.24495
AT5G58020	44.3529	68.4706	18.8639	12.4658	26.9702	25.8641			AT5G58020	1.65661	1.8418	1.29807	1.12923	1.4467	1.42917
AT5G59990	3.29412	2.70588	5.87787	4.95933	23.838	19.6067			AT5G59990	0.632874	0.568892	0.837454	0.775198	1.39512	1.31401
AT1G19100	5.11765	8.64706	2.64324	1.88343	3.15753	3.67452			AT1G19100	0.786584	0.984395	0.561488	0.459909	0.618835	0.669737
AT5G52560	22.5294	27.1176	26.6722	54.0588	4.83228	4.40368			AT5G52560	1.37161	1.44898	1.44204	1.74083	0.765838	0.732689
AT5G10780	38.5294	75.1765	6.25347	23.8412	54.7274	81.552			AT5G10780	1.59692	1.88182	0.860546	1.39517	1.74607	1.91673
AT5G06430	5.64706	5.05882	3.23434	2.8202	7.10838	6.31807			AT5G06430	0.82263	0.782388	0.626785	0.582086	0.908934	0.864396
AT1G66080	8.52941	10.5294	16.5252	48.726	22.0709	21.367			AT1G66080	0.979066	1.06181	1.24366	1.69658	1.36307	1.34961
AT4G31910	0.5	219.647	6.64455	2.11512	25.6033	7.81786			AT4G31910	0.176091	2.3437	0.883352	0.493474	1.42494	0.945363
AT4G29960	12.2941	27.6471	11.3253	23.2215	9.5689	11.1897			AT4G29960	1.12366	1.45708	1.0908	1.3842	1.02403	1.08599
AT3G46560	128.471	220.706	37.6296	11.2089	0.684786	1.33513			AT3G46560	2.11217	2.34578	1.58692	1.08668	0.226545	0.368311
AT2G18760	5.47059	10.1765	15.8502	8.33046	0.16085	0			AT2G18760	0.810944	1.0483	1.2266	0.969903	0.0647759	0
AT4G04955	9.58824	25.6471	7.94068	24.6278	13.8838	14.7761			AT4G04955	1.02482	1.42565	0.95137	1.40871	1.17271	1.198
AT1G77550	18.1176	31.3529	6.26591	7.45097	5.29298	4.43318			AT1G77550	1.28143	1.50991	0.86129	0.926907	0.798856	0.735054
AT3G54750	21.8824	30.2353	16.6191	26.3843	4.97341	5.61406			AT3G54750	1.3595	1.49465	1.24598	1.4375	0.776222	0.820468
AT3G52030	12.9412	27.1176	12.4358	50.7337	11.7526	7.36634			AT3G52030	1.1443	1.44898	1.12826	1.71377	1.1056	0.922535
AT3G08505	14.3529	6.35294	22.0618	24.6238	13.0206	11.6368			AT3G08505	1.18619	0.866461	1.36289	1.40864	1.14677	1.10164
AT4G36630	11.8235	25.1765	30.6226	37.2627	11.6391	6.54546			AT4G36630	1.10801	1.41791	1.5	1.58278	1.10172	0.877686
AT5G26710	41.8235	70.2941	19.836	10.9477	16.1691	14.1066			AT5G26710	1.63168	1.85305	1.31882	1.07729	1.23475	1.17917
AT5G65720	94.2941	180.588	91.8123	14.9913	136.305	56.9532			AT5G65720	1.97907	2.25909	1.96761	1.20388	2.13769	1.76308
AT5G45580	0.317647	11.0588	10.0846	22.3814	9.00048	9.07542			AT5G45580	0.119799	1.0813	1.04472	1.36887	1.00002	1.00326
AT4G34960	37.2353	68.4118	3.33762	2.27568	15.0345	17.9806			AT4G34960	1.58246	1.84143	0.637251	0.515301	1.20505	1.27831
AT5G13480	5.64706	10.8824	19.6497	14.0828	5.59429	3.69136			AT5G13480	0.82263	1.0749	1.31491	1.17848	0.819168	0.671298
AT5G39250	2.82353	6.88235	2.10627	4.33899	6.44717	5.85764			AT5G39250	0.582464	0.896656	0.492239	0.727459	0.871991	0.836175
AT5G22620	35.8235	11.5882	35.8161	6.54667	35.0661	9.09695			AT5G22620	1.56613	1.09996	1.56604	0.877755	1.5571	1.00419
AT5G64510	2.20588	13.8235	9.20918	13.8444	10.667	10.9168			AT5G64510	0.505948	1.17095	1.00899	1.17156	1.06696	1.07616
AT2G41705	5.29412	12.5294	11.0348	23.6135	2.53913	1.90451			AT2G41705	0.798935	1.13128	1.08044	1.39117	0.548897	0.463073
AT5G22820	9.11765	10.4706	5.06684	4.83535	7.34908	4.81295			AT5G22820	1.00508	1.05959	0.782962	0.766067	0.921639	0.764396
AT5G57030	58.7059	3.47059	269.221	10.6325	26.7461	21.4466			AT5G57030	1.77602	0.650365	2.43172	1.06567	1.4432	1.35115
AT1G50200	81.6471	99	0	0.563873	35.2308	15.0709			AT1G50200	1.91723	2	0	0.194201	1.55908	1.20604
AT2G20060	34.3529	76.6471	9.58976	11.1722	7.05972	11.134			AT2G20060	1.54843	1.89013	1.02489	1.08537	0.90632	1.084
AT1G66520	4.70588	1.88235	2.63088	12.4795	2.84887	1.79435			AT1G66520	0.756323	0.459747	0.560012	1.12967	0.585334	0.446281
AT2G35790	24.1765	46.2941	0.826295	4.42289	7.47371	6.62083			AT2G35790	1.40099	1.67481	0.261571	0.734231	0.928074	0.882002
AT4G22000	56.5882	79.3529	8.8759	4.67628	25.1519	45.287			AT4G22000	1.76033	1.905	0.994577	0.754064	1.4175	1.66546
AT3G51820	92.5294	7.88235	24.387	19.2098	41.0455	18.9946			AT3G51820	1.97095	0.948528	1.40461	1.30556	1.62372	1.30091
AT2G25660	8.82353	5.47059	47.3247	40.8149	8.58865	3.02069			AT2G25660	0.992268	0.810944	1.68417	1.62133	0.981758	0.6043
AT5G18110	27.0588	64.0588	3.61086	22.3477	68.0172	73.5827			AT5G18110	1.44807	1.81331	0.663782	1.36824	1.83896	1.87264
AT5G06590	2.70588	5.05882	3.65273	16.1355	0.429227	1.04688			AT5G06590	0.568892	0.782388	0.667707	1.2339	0.155101	0.311092
AT5G19210	10.4706	2.70588	35.6937	19.7114	4.80307	2.5161			AT5G19210	1.05959	0.568892	1.56459	1.31621	0.763657	0.546062
AT3G48530	29.8824	97.0588	59.7172	69.4303	63.3058	40.8032			AT3G48530	1.48971	1.99149	1.78331	1.84776	1.80825	1.62121
AT5G63100	11.6471	2.29412	1.79108	4.16424	1.11468	1.02687			AT5G63100	1.10199	0.517739	0.445772	0.713006	0.325244	0.306825
AT3G04480	12.6471	17.5294	16.9374	13.5908	5.71595	4.20489			AT3G04480	1.13504	1.26786	1.25376	1.16408	0.827107	0.716411
AT1G21640	39.2353	15.0588	32.8854	10.8338	16.5787	7.25548			AT1G21640	1.60461	1.20571	1.53001	1.07312	1.24499	0.916742
AT3G02710	34.0588	47.1176	11.7184	11.0878	0.277835	0			AT3G02710	1.5448	1.6823	1.10443	1.08235	0.106475	0
AT1G65070	26.2353	9.76471	21.1448	11.6006	7.33129	2.3202			AT1G65070	1.43513	1.032	1.34527	1.10039	0.920712	0.521164
AT3G49600	14.3529	17.8824	44.1109	35.2221	11.8901	8.06378			AT3G49600	1.18619	1.27606	1.65428	1.55897	1.11026	0.95731
AT5G13680	15.4118	24.1176	15.0489	6.39171	3.28338	2.09256			AT5G13680	1.21516	1.39998	1.20545	0.868745	0.631787	0.490319
AT4G18370	40.4118	4.05882	4.47968	2.83631	13.8234	11.6453			AT4G18370	1.61712	0.70405	0.738755	0.583914	1.17095	1.10193
AT2G01440	13.1765	12.1176	49.6413	29.7915	6.71921	3.34091			AT2G01440	1.15157	1.11786	1.7045	1.48843	0.887573	0.637581
AT2G02370	6.17647	17.7647	9.48041	13.6449	5.42518	6.98974			AT2G02370	0.855911	1.27334	1.02038	1.16569	0.807886	0.902533
AT1G80410	59.3529	94.0588	39.2249	49.6638	16.1728	10.8645			AT1G80410	1.7807	1.97799	1.60449	1.7047	1.23484	1.07425
AT1G52760	25.8824	140.353	35.4407	31.921	11.2986	35.7679			AT1G52760	1.42947	2.1503	1.56159	1.51747	1.08986	1.56547
AT3G49990	103.941	105.353	14.8465	9.86676	8.42922	8.84379			AT3G49990	2.02095	2.02675	1.19993	1.0361	0.974476	0.993163
AT2G01730	1.48235	2.05882	3.60542	8.51179	1.15306	0.21922			AT2G01730	0.394864	0.485554	0.663269	0.978262	0.333057	0.0860821
AT4G01150	1193.53	16.2353	129.671	6.90654	895.318	607.722			AT4G01150	3.0772	1.23642	2.11618	0.897986	2.95246	2.78442
AT5G67600	131.941	449	0.627317	12.5022	561.787	769.138			AT5G67600	2.12366	2.65321	0.211472	1.13041	2.75034	2.88657
AT1G50420	5.52941	15.2353	14.1885	9.93575	0.322893	0.907366			AT1G50420	0.814874	1.21046	1.18151	1.03885	0.121525	0.280434
AT5G48960	27.1176	10.5294	26.3115	17.2434	9.66204	2.59115			AT5G48960	1.44898	1.06181	1.43635	1.26111	1.02784	0.555233
AT2G19640	13	20.2941	6.49016	10.0455	2.08177	2.8909			AT2G19640	1.14613	1.32826	0.874491	1.04319	0.488801	0.59005
AT2G36260	0	0.00588235	14.6056	21.6677	23.9404	30.0638			AT2G36260	0	0.00254719	1.19328	1.35541	1.3969	1.49225
AT5G12190	33.1765	63.8235	12.2416	6.84198	21.0397	36.8627			AT5G12190	1.53373	1.81173	1.12194	0.894426	1.34321	1.57821
AT1G15740	30.1176	48.0588	81.7813	179.735	92.259	41.0823			AT1G15740	1.49301	1.69072	1.91793	2.25704	1.96969	1.6241
AT2G05755	4.29412	5.05882	5.00736	4.80867	4.92153	6.86761			AT2G05755	0.723794	0.782388	0.778684	0.764076	0.772434	0.895843
AT3G54090	168.588	16.0588	14.3083	21.1887	3.39973	1.53713			AT3G54090	2.2294	1.23195	1.18493	1.34613	0.643426	0.404343
AT3G07700	41.0588	11.4118	74.964	33.0308	16.9018	7.04023			AT3G07700	1.62386	1.09383	1.88061	1.53187	1.2529	0.905268
AT2G34570	13.2941	22.3529	2.91478	6.65205	8.30512	9.10017			AT2G34570	1.15516	1.36834	0.592707	0.883778	0.968722	1.00433
AT4G39120	22.9412	22.2353	1.65421	12.3503	1.38598	1.18403			AT4G39120	1.37915	1.36615	0.423936	1.12549	0.377667	0.339259
AT5G47030	40.1765	115.529	18.284	47.0664	25.2504	35.4577			AT5G47030	1.61465	2.06644	1.2852	1.68184	1.41914	1.56179
AT1G49540	6.11765	11.9412	6.32375	7.60814	6.02633	3.85531			AT1G49540	0.852336	1.11197	0.864733	0.934909	0.846729	0.686217
AT2G43110	18.8824	29.1765	1.89474	12.6038	8.90573	10.3098			AT2G43110	1.29847	1.47967	0.46161	1.13366	0.995887	1.05345
AT4G34490	45.6471	77.6471	16.795	53.18	32.4462	46.7026			AT4G34490	1.66882	1.89568	1.2503	1.73384	1.52435	1.67854
AT3G48190	4.76471	6.70588	38.4126	45.7844	1.57208	0.765072			AT3G48190	0.760777	0.886822	1.59564	1.6701	0.410284	0.246762
AT1G48160	44.1765	86.7647	19.7493	13.8482	4.13873	4.05539			AT1G48160	1.65491	1.94332	1.317	1.17167	0.710856	0.703755
AT3G46960	10.1176	18.3529	21.2623	17.8992	9.06	4.33081			AT3G46960	1.04601	1.28675	1.34757	1.27644	1.0026	0.726793
AT5G57655	60.1176	92.7059	22.2884	23.6455	97.0692	69.2491			AT5G57655	1.78617	1.97177	1.36714	1.39174	1.99153	1.84664
AT4G03400	36.5882	4.17647	0	1.65617	0.7204	0			AT4G03400	1.57505	0.714034	0	0.424256	0.235629	0
AT4G09140	8.29412	16.4706	5.35061	12.5968	1.17872	0.751477			AT4G09140	0.968208	1.24231	0.802816	1.13344	0.338202	0.243404
AT5G49810	25	102.765	28.4568	43.0562	27.2758	17.4889			AT5G49810	1.41497	2.01605	1.46919	1.64401	1.45142	1.26691
AT4G39630	8.23529	11.7647	1.6256	5.75956	0.691779	4.62912			AT4G39630	0.965451	1.10601	0.419229	0.829918	0.228344	0.750441
AT1G05577	0.135294	1.45294	3.01419	8.01263	1.55866	1.42273			AT1G05577	0.0551084	0.389687	0.603598	0.954852	0.408012	0.384305
AT3G58460	7.88235	21.8824	19.846	45.1661	13.5972	10.2552			AT3G58460	0.948528	1.3595	1.31902	1.66432	1.16427	1.05135
AT3G04780	20.5294	61.4706	75.6331	237.987	4.34159	5.90567			AT3G04780	1.33303	1.79568	1.88442	2.37837	0.72767	0.839206
AT1G26200	1.01765	0.947059	7.92932	31.1356	2.70541	10.6693			AT1G26200	0.304845	0.289379	0.950818	1.50699	0.568836	1.06704
AT1G05440	4.47059	3.70588	0.903253	3.05468	4.29069	2.92378			AT1G05440	0.738034	0.672641	0.279497	0.607957	0.723512	0.593705
AT3G59980	82.0588	14.4706	2.85574	4.97638	36.4867	31.7048			AT3G59980	1.91939	1.18951	0.586108	0.776438	1.57388	1.51461
AT4G38040	21.2941	25.4706	18.0025	17.6682	6.90311	6.60836			AT4G38040	1.34819	1.42276	1.27881	1.2711	0.897798	0.881291
AT5G55960	26.1765	28.1176	5.30265	4.4315	9.80917	7.62577			AT5G55960	1.43419	1.46416	0.799523	0.73492	1.03379	0.935798
AT1G77680	16	18.7647	125.749	56.4975	11.7814	8.01865			AT1G77680	1.23045	1.29589	2.10294	1.75965	1.10658	0.955141
AT1G78995	102.882	0.135294	1.75608	4.47468	47.9301	39.016			AT1G78995	2.01654	0.0551084	0.440291	0.738359	1.68958	1.60223
AT1G51650	99.7059	358.353	2.13612	7.71632	33.3967	42.008			AT1G51650	2.00305	2.55552	0.496392	0.940333	1.53652	1.63355
AT4G25290	23.6471	3.23529	9.21572	30.8217	1.7095	1.30926			AT4G25290	1.39177	0.626884	1.00927	1.50272	0.432889	0.363473
AT2G19880	29.5294	38.7647	3.24872	3.24502	4.46284	4.03676			AT2G19880	1.48472	1.5995	0.628258	0.62788	0.737419	0.702151
AT5G42370	3.11765	5.23529	11.8326	17.9021	6.7603	4.60172			AT5G42370	0.614649	0.794857	1.10831	1.27651	0.889879	0.748322
AT1G27600	28.6471	39.1176	29.4422	20.4518	5.3477	5.06065			AT1G27600	1.47198	1.60334	1.48348	1.33146	0.802616	0.782519
AT3G57870	123	172.588	18.9323	62.3071	29.4528	52.2368			AT3G57870	2.09342	2.23952	1.29956	1.80145	1.48363	1.72621
AT5G51070	43.6471	41.0588	183.329	119.971	39.5494	12.5428			AT5G51070	1.64979	1.62386	2.26559	2.08268	1.60798	1.13171
AT2G20360	81.6471	204.176	12.3619	17.8869	77.9832	54.3095			AT2G20360	1.91723	2.31213	1.12587	1.27616	1.89753	1.7428
AT1G03750	4.52941	10.1765	8.44955	7.4898	2.02798	1.45506			AT1G03750	0.742679	1.0483	0.975411	0.928898	0.481153	0.390062
AT5G62190	87.2941	216	34.9115	38.3214	70.0622	48.6322			AT5G62190	1.94593	2.33646	1.55523	1.59463	1.85164	1.69576
AT5G35200	30	144.824	77.3578	41.2324	39.3318	38.3371			AT5G35200	1.49136	2.16383	1.89408	1.62565	1.60565	1.5948
AT3G04560	8.76471	23.0588	1.02868	4.26536	24.833	21.0267			AT3G04560	0.989659	1.38127	0.307213	0.721428	1.41217	1.34295
AT1G21690	24.8824	25.9412	6.33348	16.8623	4.02618	5.12681			AT1G21690	1.413	1.43042	0.86531	1.25194	0.701238	0.787234
AT5G57460	39.5882	50.2353	5.29143	12.6655	17.139	17.9863			AT5G57460	1.6084	1.70957	0.798749	1.13563	1.25861	1.27844
AT5G16260	29.2353	45.9412	31.3837	33.4123	20.6655	19.4364			AT5G16260	1.48051	1.67155	1.51033	1.53671	1.33577	1.31041
AT1G55280	3.88235	3.58824	6.40268	2.44031	5.86776	7.96758			AT1G55280	0.688629	0.661646	0.869389	0.536597	0.836815	0.952675
AT4G34340	5.11765	6.29412	14.6924	1.18186	4.60737	4.55619			AT4G34340	0.786584	0.862973	1.19569	0.338827	0.748759	0.744777
AT5G05460	2.23529	20.6471	5.51354	8.13684	5.30644	3.23323			AT5G05460	0.509914	1.3354	0.813817	0.960796	0.799784	0.626672
AT2G30700	12.7059	16.7647	23.6988	9.67357	5.90817	3.10815			AT2G30700	1.13691	1.24956	1.39268	1.02831	0.839363	0.613647
AT4G20360	6.29412	0.294118	142.815	18.1904	220.925	83.4957			AT4G20360	0.862973	0.111974	2.1578	1.28308	2.34621	1.92683
AT5G01400	11.5294	17.4118	36.0187	82.3376	10.8061	5.69374			AT5G01400	1.09793	1.2651	1.56842	1.92084	1.07211	0.825669
AT2G17250	12.2941	22	9.01858	24.3883	9.12529	8.80217			AT2G17250	1.12366	1.36173	1.00081	1.40463	1.00541	0.991322
AT1G34630	4.35294	10.2941	18.3161	24.0042	14.421	12.3832			AT1G34630	0.728592	1.05285	1.28592	1.39801	1.18811	1.12656
AT1G18270	12.3529	56.9412	46.5281	96.081	14.3934	10.8082			AT1G18270	1.12558	1.76299	1.67695	1.98713	1.18734	1.07218
AT1G53345	4.94118	13.3529	1.09271	7.95099	14.0822	15.6584			AT1G53345	0.773872	1.15694	0.320709	0.951871	1.17846	1.22163
ATCG01010	272.118	33	927.033	109.799	1.69672	0.071368			ATCG01010	2.43635	1.53148	2.96756	2.04454	0.430835	0.0299387
AT1G77210	2.82353	0.0117647	7.89346	26.4812	2.82163	3.79295			AT1G77210	0.582464	0.00507953	0.949071	1.43904	0.582249	0.680602
AT2G01170	11.1765	18.2941	11.1042	29.0904	7.32363	19.8671			AT2G01170	1.08552	1.28542	1.08294	1.47843	0.920313	1.31946
AT2G26140	57.5294	95.1176	29.194	20.9123	31.7691	25.697			AT2G26140	1.76737	1.9828	1.47992	1.34069	1.51546	1.42646
AT1G51510	173.706	217.882	21.235	45.4574	142.138	245.184			AT1G51510	2.24231	2.34021	1.34704	1.66705	2.15576	2.39126
AT5G23290	46	85.2353	1.17274	2.66415	24.856	37.844			AT5G23290	1.6721	1.93569	0.337009	0.563973	1.41256	1.58932
AT5G19910	8.64706	15.2353	6.03198	3.48188	16.1772	18.6417			AT5G19910	0.984395	1.21046	0.847078	0.651461	1.23495	1.29318
AT5G08180	92.1765	148.118	14.9374	21.7252	39.2504	50.0914			AT5G08180	1.96931	2.17353	1.20242	1.35651	1.60477	1.70835
AT4G39850	19.4706	26.5294	60.7473	99.1689	15.1896	8.70757			AT4G39850	1.31113	1.4398	1.79062	2.00073	1.20924	0.98711
AT5G23040	127.235	34.5882	6.68478	10.6338	146.624	160.325			AT5G23040	2.10801	1.55131	0.885632	1.06572	2.16916	2.2077
AT1G79490	6.29412	9.17647	8.71751	4.65327	0.890792	0.440683			AT1G79490	0.862973	1.0076	0.987555	0.752299	0.276644	0.158568
AT1G74990	0	0.0411765	0	0.040319	10.1559	9.24524			AT1G74990	0	0.0175243	0	0.0171665	1.04751	1.01052
AT1G79440	52	85.0588	27.4532	55.2048	0.086323	0.25734			AT1G79440	1.72428	1.9348	1.45413	1.74977	0.035959	0.0994527
AT5G22120	13.8824	22.1176	4.54447	8.94154	22.1412	19.1909			AT5G22120	1.17267	1.36394	0.74386	0.997454	1.36439	1.30516
AT1G78630	1147.53	40.1765	33.5975	5.11397	193.433	97.478			AT1G78630	3.06014	1.61465	1.53905	0.786323	2.28877	1.99334
AT5G24490	862.294	16.8235	8.38878	3.10125	171.866	104.505			AT5G24490	2.93616	1.25099	0.972609	0.612916	2.23771	2.02327
AT4G24750	74.5294	7.23529	16.8125	16.9452	9.78999	8.87458			AT4G24750	1.87812	0.915679	1.25073	1.25395	1.03302	0.994518
AT5G49540	31.2353	57.5294	2.06669	5.56778	8.98368	16.5503			AT5G49540	1.50833	1.76737	0.48667	0.817419	0.999291	1.24428
AT5G57100	3.41176	8.52941	6.63672	23.7151	4.05599	2.47253			AT5G57100	0.644612	0.979066	0.882907	1.39296	0.703806	0.540646
AT4G02110	6.70588	7.52941	9.39022	7.09698	0.737109	0.495114			AT4G02110	0.886822	0.930919	1.01662	0.908323	0.239827	0.174674
AT2G39970	73.1176	142	28.6374	38.4281	6.51389	17.8719			AT2G39970	1.86992	2.15534	1.47184	1.59581	0.875865	1.27582
AT5G65960	32.5882	41.7647	19.0105	20.2873	11.5628	12.5641			AT5G65960	1.52619	1.63109	1.30126	1.32812	1.09908	1.13239
AT3G12050	81.7647	140.471	11.6113	11.0867	44.3276	39.4847			AT3G12050	1.91785	2.15067	1.10076	1.08231	1.65636	1.60729
AT1G51450	8.82353	12.4118	39.5454	24.5809	5.24858	4.37518			AT1G51450	0.992268	1.12749	1.60794	1.40792	0.795782	0.730393
AT4G38600	26	54.7059	156.861	67.9783	14.7375	8.18559			AT4G38600	1.43136	1.7459	2.19827	1.83871	1.19694	0.963107
AT1G28060	26.1765	28.9412	45.9414	26.7204	15.6096	8.70214			AT1G28060	1.43419	1.47627	1.67156	1.4428	1.22036	0.986868
AT1G42970	1423.65	7.29412	85.1849	3.12239	424.942	180.803			AT1G42970	3.15371	0.91877	1.93543	0.615149	2.62935	2.2596
AT3G12120	201.353	264	54.7468	58.4188	37.6294	133.199			AT3G12120	2.30611	2.42325	1.74622	1.77392	1.58692	2.12775
AT1G49590	10.7059	14.9412	5.75526	22.917	14.0956	16.5885			AT1G49590	1.0684	1.20252	0.829642	1.37871	1.17885	1.24523
AT4G19180	8.17647	13.1765	9.30325	6.70142	8.51883	6.87277			AT4G19180	0.962676	1.15157	1.01297	0.886571	0.978584	0.896127
AT2G33040	147.588	460.706	55.589	66.8926	52.9148	44.7421			AT2G33040	2.17198	2.66437	1.75273	1.83182	1.73171	1.66032
AT1G48880	4.23529	6.29412	23.3813	5.94845	7.49499	6.15019			AT1G48880	0.718941	0.862973	1.38706	0.841888	0.929163	0.854317
AT3G27100	19.2353	34.5882	7.52191	12.8813	33.8374	48.2447			AT3G27100	1.30611	1.55131	0.930537	1.14243	1.54205	1.69236
AT2G02560	21.8824	45.6471	90.5277	116.439	7.52343	3.87832			AT2G02560	1.3595	1.66882	1.96155	2.06981	0.930614	0.68827
AT1G44900	27.5294	34.1176	7.73647	5.14139	0.870229	2.92023			AT1G44900	1.45529	1.54553	0.941336	0.788266	0.271895	0.593311
AT5G66010	6.94118	12.8824	6.62646	2.67421	9.79213	11.1805			AT5G66010	0.899885	1.14246	0.882323	0.565164	1.03311	1.08567
AT3G19950	8.52941	19.2941	17.9438	3.14346	31.0119	24.8472			AT3G19950	0.979066	1.30737	1.27747	0.617363	1.50531	1.41241
AT3G26370	24	43.8824	16.9318	20.4613	2.95651	3.3236			AT3G26370	1.39794	1.65208	1.25362	1.33166	0.597312	0.635846
AT3G01480	392.059	6.11765	29.0974	26.2208	26.3493	10.8123			AT3G01480	2.59446	0.852336	1.47853	1.4349	1.43695	1.07233
AT5G56890	11.8235	17.4706	8.01348	1.34537	29.0869	17.7668			AT5G56890	1.10801	1.26648	0.954893	0.370212	1.47838	1.27339
AT3G52260	9.82353	12.0588	23.3423	20.8519	6.1971	6.26929			AT3G52260	1.03437	1.1159	1.38636	1.33949	0.857157	0.861492
AT1G16570	8.52941	17.7059	2.1396	9.35793	7.71254	7.87012			AT1G16570	0.979066	1.27198	0.496874	1.01527	0.940145	0.94793
AT5G12370	34.2353	47.9412	41.3934	92.2458	26.6448	19.3241			AT5G12370	1.54698	1.68967	1.6273	1.96963	1.44161	1.30801
AT3G09085	4.76471	7.70588	3.2984	8.75218	41.1434	48.5354			AT3G09085	0.760777	0.939813	0.633307	0.989102	1.62473	1.69492
AT1G22850	98.4706	11.2353	22.9198	9.27814	18.719	11.9204			AT1G22850	1.99769	1.08761	1.37876	1.01191	1.29488	1.11128
AT1G50575	34.5294	24.3529	18.3408	8.98773	8.84034	10.5374			AT1G50575	1.55059	1.40403	1.28647	0.999467	0.99301	1.06211
AT4G25080	376.765	9.88235	9.09104	3.48873	103.216	50.4755			AT4G25080	2.57722	1.03672	1.00394	0.652123	2.01794	1.7116
AT3G25980	13.1765	19.8824	9.38711	12.3032	6.37137	5.30992			AT3G25980	1.15157	1.31978	1.01649	1.12396	0.867548	0.800024
AT2G43400	11.1176	15.8824	23.8391	36.0612	4.17781	1.87428			AT2G43400	1.08342	1.22743	1.39514	1.56892	0.714146	0.458529
AT1G15130	34.1765	92.0588	228.016	75.0849	20.2789	16.2141			AT1G15130	1.54625	1.96876	2.35987	1.8813	1.32795	1.23588
AT5G13530	11.8824	22.8235	18.8062	25.8428	9.85321	5.7739			AT5G13530	1.11	1.37701	1.2968	1.42883	1.03556	0.830838
AT2G46020	22.7059	37	115.608	37.0472	11.6941	5.80872			AT2G46020	1.37486	1.57978	2.06673	1.58032	1.1036	0.833065
AT1G10320	10.1176	13.6471	1.15101	2.23823	4.10562	2.39878			AT1G10320	1.04601	1.16575	0.332643	0.510308	0.708048	0.531323
AT4G16450	129.882	311.824	18.8321	22.0504	74.962	150.463			AT4G16450	2.11688	2.4953	1.29737	1.36268	1.8806	2.18031
AT5G47380	3.41176	0.0235294	3.82683	9.67737	3.70271	7.75639			AT5G47380	0.644612	0.0101003	0.683662	1.02846	0.672348	0.942325
AT2G45770	113.529	18.5294	19.9561	3.42736	8.94473	5.90627			AT2G45770	2.05892	1.29069	1.32131	0.646145	0.997593	0.839244
AT5G64180	12.0588	23.8235	6.03554	5.93149	23.6473	28.016			AT5G64180	1.1159	1.39486	0.847298	0.840827	1.39177	1.46264
AT5G13630	1082.35	16.2353	497.381	29.3676	69.326	17.2231			AT5G13630	3.03477	1.23642	2.69756	1.48241	1.84712	1.26062
AT2G46150	2.28824	17.1765	15.4972	4.03506	14.8465	7.06696			AT2G46150	0.516963	1.25951	1.21741	0.702005	1.19993	0.90671
AT1G34430	77.8824	72	17.8499	17.8751	35.7279	31.261			AT1G34430	1.89698	1.86332	1.27531	1.27589	1.565	1.50868
AT2G24120	55.8824	12.8824	4.73108	13.7229	5.54501	3.39686			AT2G24120	1.75498	1.14246	0.758236	1.16799	0.81591	0.643143
AT1G68890	30.1176	2.94118	54.8672	4.23776	7.47254	3.14096			AT1G68890	1.49301	0.595626	1.74716	0.719146	0.928014	0.617101
AT3G52390	10.1765	22.8235	8.30575	12.6954	7.92875	5.81796			AT3G52390	1.0483	1.37701	0.968751	1.13657	0.950791	0.833654
AT3G02065	12.2941	16.7647	13.6868	5.28972	2.03667	2.19524			AT3G02065	1.12366	1.24956	1.16693	0.798632	0.482398	0.504504
AT1G06110	7.70588	21.1176	5.16962	9.74421	26.7344	26.5716			AT1G06110	0.939813	1.34474	0.790258	1.03117	1.44302	1.44046
AT3G09090	33.5294	62	14.1537	42.742	22.4015	17.2401			AT3G09090	1.53819	1.79934	1.18052	1.6409	1.36924	1.26103
AT5G42310	41.7059	5.29412	11.8883	3.56647	5.61712	2.42769			AT5G42310	1.63049	0.798935	1.11019	0.659581	0.820669	0.535001
AT4G35910	7.23529	12.4706	4.00329	3.22963	4.78109	4.29401			AT4G35910	0.915679	1.12939	0.699255	0.626302	0.76201	0.723784
AT5G06740	0.0411765	21.2353	23.5182	32.8679	0	1.36261			AT5G06740	0.0175243	1.34704	1.38949	1.52979	0	0.373391
AT4G33640	102.941	196.176	2.11227	2.06916	56.9985	153.023			AT4G33640	2.01679	2.29486	0.493077	0.487019	1.76342	2.18759
AT5G64040	4436.18	9.47059	324.38	29.1695	0.435341	0.061005			AT5G64040	3.64711	1.01997	2.51239	1.47957	0.156955	0.0257174
AT3G12080	119.118	21	26.0362	8.52642	16.123	8.95163			AT3G12080	2.07961	1.34242	1.43195	0.978929	1.23358	0.997894
AT1G56290	14.1176	23.6471	37.0123	25.6209	7.76137	4.66797			AT1G56290	1.17948	1.39177	1.57992	1.42522	0.942572	0.753428
AT3G10380	23.1765	50.6471	60.3847	71.2673	14.3201	12.415			AT3G10380	1.38339	1.71305	1.78806	1.85894	1.18526	1.12759
AT3G62030	1220.47	112.118	51.8364	70.2185	98.5605	78.2125			AT3G62030	3.08688	2.05353	1.72293	1.85259	1.99809	1.89879
AT3G20475	0.764706	1.45294	0.939457	4.13338	0.337021	0.724498			AT3G20475	0.246672	0.389687	0.28768	0.710404	0.126138	0.236663
AT1G08170	0.0647059	0.00588235	0	0.229475	0	0.336487			AT1G08170	0.0272297	0.00254719	0	0.0897197	0	0.125965
AT2G20940	6.35294	16.0588	1.51096	2.21453	11.6448	18.263			AT2G20940	0.866461	1.23195	0.399839	0.507118	1.10191	1.28472
AT5G42130	32.5294	10.7059	11.1306	1.68183	6.15024	4.25808			AT5G42130	1.52543	1.0684	1.08388	0.428431	0.854321	0.720828
AT3G19820	227.353	313.294	67.0367	29.5331	30.8403	71.6916			AT3G19820	2.35861	2.49734	1.83274	1.48477	1.50298	1.86148
AT4G32260	869.765	22.5294	35.0806	9.35515	306.941	147.378			AT4G32260	2.9399	1.37161	1.55727	1.01516	2.48847	2.17137
AT5G46070	43.0588	61.1176	35.2073	18.6982	8.35551	6.96247			AT5G46070	1.64403	1.79321	1.5588	1.29443	0.971067	0.901048
AT3G27730	0.411765	1.05882	0.444364	3.23713	0.647648	0.440815			AT3G27730	0.149762	0.313619	0.159677	0.627072	0.216865	0.158608
AT5G17170	279.647	4.08824	19.3342	9.18276	128.653	69.0668			AT5G17170	2.44816	0.706567	1.30823	1.00787	2.11278	1.84551
AT4G20150	158.882	351.647	7.10082	15.9183	2.19322	0.71979			AT4G20150	2.2038	2.54734	0.908529	1.22836	0.504229	0.235475
AT5G07910	10	24.4706	30.7056	71.4519	6.52664	6.41034			AT5G07910	1.04139	1.40604	1.50114	1.86005	0.876601	0.869838
AT1G74970	337.412	13.2941	26.1701	13.5222	74.3632	56.4606			AT1G74970	2.52945	1.15516	1.43409	1.16203	1.87716	1.75937
AT1G50650	0.123529	0	0	0.55928	3.61896	23.5058			AT1G50650	0.0505844	0	0	0.192924	0.664544	1.38927
AT1G48175	4.35294	7.05882	8.47496	15.3357	13.087	9.71046			AT1G48175	0.728592	0.906272	0.976578	1.21314	1.14882	1.02981
AT4G29010	87.5882	141	21.7117	43.7796	72.1406	53.2647			AT4G29010	1.94738	2.15229	1.35625	1.65108	1.86416	1.73452
AT3G10940	98	29.4118	2.73777	13.4156	4.30259	3.03082			AT3G10940	1.99564	1.48304	0.572612	1.15883	0.724488	0.605394
AT4G25280	14.7059	20.9412	206.26	115.127	44.4572	76.8215			AT4G25280	1.19606	1.34126	2.31652	2.06493	1.6576	1.8911
AT2G28190	89.7059	69.4706	40.8501	34.7345	191.246	145.091			AT2G28190	1.95764	1.84801	1.6217	1.55309	2.28386	2.16462
AT2G32980	13.1176	22.5294	4.50241	19.4333	2.97737	2.51926			AT2G32980	1.14976	1.37161	0.740553	1.31034	0.599596	0.546451
AT2G17270	3.17647	4.94118	5.65871	10.9893	7.39678	5.27409			AT2G17270	0.620809	0.773872	0.82339	1.0788	0.924113	0.79755
AT2G17975	4.29412	7.76471	29.473	180.761	10.6143	8.59303			AT2G17975	0.723794	0.942737	1.48392	2.2595	1.06499	0.981956
AT1G04650	3.23529	4.94118	3.92885	2.94612	1.32583	1.13457			AT1G04650	0.626884	0.773872	0.692745	0.59617	0.366579	0.329311
AT5G07020	213.471	6.58824	39.6666	11.0937	130.27	74.0962			AT5G07020	2.33137	0.880141	1.60924	1.08256	2.11817	1.87562
AT4G33945	14	32.2353	29.3353	5.80703	3.2651	4.49451			AT4G33945	1.17609	1.5216	1.48195	0.832958	0.629929	0.739929
AT2G35450	21.6471	8.05882	69.9211	54.2486	2.03405	1.08144			AT2G35450	1.35501	0.957072	1.85078	1.74232	0.482023	0.318363
AT5G03905	25.8235	37.4706	5.68267	12.7589	28.5834	38.5102			AT5G03905	1.42852	1.58513	0.82495	1.13858	1.47105	1.59671
AT1G05910	11.1176	20.7059	128.284	23.2632	6.02834	6.01895			AT1G05910	1.08342	1.33658	2.11155	1.38495	0.846853	0.846272
AT3G61470	2934.53	7.25882	257.791	53.1653	0.372762	0			AT3G61470	3.46769	0.916918	2.41295	1.73372	0.137595	0
AT4G08790	10.0588	13.5294	4.16119	10.6217	18.7406	17.2081			AT4G08790	1.04371	1.16225	0.71275	1.06527	1.29536	1.26027
AT4G27120	30.3529	47.7059	20.1338	18.3214	14.1089	15.8268			AT4G27120	1.49628	1.68758	1.32498	1.28604	1.17923	1.226
AT1G09150	28.0588	45.8235	14.9444	32.3844	22.7626	26.0894			AT1G09150	1.46328	1.67046	1.20261	1.52354	1.37589	1.4328
AT2G36930	50.7647	103.412	2.40942	24.1036	17.2986	20.8841			AT2G36930	1.71403	2.01875	0.53268	1.39974	1.26242	1.34013
AT4G33910	19.4706	46.1765	9.01335	43.261	3.97886	15.021			AT4G33910	1.31113	1.67373	1.00058	1.64602	0.69713	1.20469
AT4G16630	44.1765	68.4706	48.4268	17.1363	5.75032	4.04302			AT4G16630	1.65491	1.8418	1.69396	1.25855	0.829325	0.702691
AT1G20575	13	34	3.95042	16.3983	5.64125	6.6222			AT1G20575	1.14613	1.54407	0.694642	1.24051	0.82225	0.882081
AT1G08750	11.6471	18	7.71563	8.916	3.78281	5.68128			AT1G08750	1.10199	1.27875	0.940299	0.996336	0.679683	0.82486
AT1G67940	23.7647	130.765	4.61357	15.8986	33.0646	51.5456			AT1G67940	1.39383	2.1198	0.749239	1.22785	1.5323	1.72054
AT1G12930	6.88235	9.41176	41.2505	51.3717	17.4236	6.71723			AT1G12930	0.896656	1.01752	1.62583	1.7191	1.26538	0.887462
AT3G03610	16.9412	51.7647	9.06948	53.0145	8.11756	11.2157			AT3G03610	1.25385	1.72234	1.00301	1.73251	0.959879	1.08692
AT1G32520	30.8235	2.04118	3.65241	4.30453	11.7891	9.55388			AT1G32520	1.50275	0.483042	0.667678	0.724647	1.10684	1.02341
AT1G19880	38.7059	64.2941	47.577	16.4325	10.5433	12.8397			AT1G19880	1.59885	1.81487	1.68643	1.24136	1.06233	1.14113
AT2G38040	203.294	139.529	82.9478	11.3083	14.3443	15.8678			AT2G38040	2.31026	2.14777	1.92401	1.0902	1.18595	1.22706
AT1G48270	6.41176	9.88235	10.6956	22.7322	5.80629	6.12745			AT1G48270	0.869922	1.03672	1.06802	1.37534	0.83291	0.852934
AT5G13100	45	57.7647	10.7828	5.96221	6.43428	11.9238			AT5G13100	1.66276	1.76912	1.07125	0.842747	0.871239	1.11139
AT3G43540	30.4706	6.35294	5.86037	16.4299	24.2775	18.0102			AT3G43540	1.4979	0.866461	0.836347	1.24129	1.40273	1.27899
AT1G73180	13.5294	26.1176	46.7839	57.9644	2.21181	1.71672			AT1G73180	1.16225	1.43325	1.67928	1.77059	0.50675	0.434044
AT3G51980	31.1176	63.5294	12.6898	6.26377	10.8203	11.1474			AT3G51980	1.50674	1.80976	1.1364	0.861162	1.07263	1.08448
AT2G20300	9.29412	18.8235	23.2073	5.35185	3.4946	2.34136			AT2G20300	1.01259	1.29718	1.38395	0.8029	0.652691	0.523923
AT5G16750	24.6471	43.8824	15.1109	20.4714	3.34547	3.18175			AT5G16750	1.40904	1.65208	1.20712	1.33186	0.638037	0.621358
AT1G75980	14.5882	20.2941	1.83638	8.4791	4.66467	5.14351			AT1G75980	1.1928	1.32826	0.452765	0.976767	0.753175	0.788416
AT1G78690	4.47059	4.17647	11.3342	19.869	5.09673	5.05868			AT1G78690	0.738034	0.714034	1.09111	1.3195	0.785097	0.782378
AT1G30970	13.7059	20.7059	115.89	107.321	27.4734	27.4615			AT1G30970	1.16749	1.33658	2.06778	2.03471	1.45444	1.45426
AT3G23620	83.8824	129.941	10.4283	9.14424	12.3995	16.4832			AT3G23620	1.92882	2.11708	1.05798	1.00622	1.12709	1.24262
AT5G54260	8.82353	11	7.76255	9.06235	7.14469	4.6524			AT5G54260	0.992268	1.07918	0.942631	1.0027	0.910875	0.752233
AT1G30880	43.8235	73.7647	15.7784	4.90005	26.8017	42.6207			AT1G30880	1.65151	1.8737	1.22475	0.770855	1.44407	1.63969
AT1G64980	36.7059	31.1176	8.8006	1.61192	12.022	15.3101			AT1G64980	1.57641	1.50674	0.991253	0.41696	1.11468	1.21246
AT3G13840	0.423529	1.07647	8.80505	10.3695	5.9088	1.06832			AT3G13840	0.153366	0.317326	0.99145	1.05574	0.839402	0.315618
AT3G23640	17.0588	46.1765	13.8741	23.9881	21.0772	32.3135			AT3G23640	1.25669	1.67373	1.17243	1.39773	1.34394	1.52262
AT1G80570	1.95882	10.1176	7.20002	1.45196	6.24875	5.69009			AT1G80570	0.471119	1.04601	0.913815	0.389514	0.860263	0.825432
AT1G80510	4.70588	6.47059	10.434	6.29989	3.0717	3.32003			AT1G80510	0.756323	0.873355	1.0582	0.863316	0.609775	0.635487
AT5G16510	35.2941	128.941	0.796329	2.85669	79.6987	100.074			AT5G16510	1.55984	2.11375	0.254386	0.586214	1.90687	2.00464
AT2G25110	56.7647	142.941	4.76054	6.37452	106.911	137.69			AT2G25110	1.76166	2.15819	0.760463	0.867734	2.03307	2.14205
AT1G23360	36.0588	5.05882	5.1543	4.37056	3.54294	1.85167			AT1G23360	1.56889	0.782388	0.789179	0.730019	0.657337	0.455099
AT5G56290	26	30.8235	24.5016	41.5693	25.6594	18.54			AT5G56290	1.43136	1.50275	1.40657	1.6291	1.42585	1.29092
AT2G21860	41.1176	5.41176	1.07814	5.13538	14.4273	6.9354			AT2G21860	1.62446	0.806978	0.317674	0.787841	1.18829	0.899569
AT5G63080	8.47059	12.6471	13.894	29.7917	5.86222	5.82555			AT5G63080	0.976377	1.13504	1.17301	1.48843	0.836465	0.834138
AT1G19130	20.1176	63.5294	12.6474	75.47	27.6045	28.647			AT1G19130	1.32465	1.80976	1.13505	1.88349	1.45643	1.47198
AT1G60490	8.23529	19.2353	14.688	29.7557	14.9983	8.81902			AT1G60490	0.965451	1.30611	1.19557	1.48793	1.20407	0.992068
AT1G29700	80.4118	4.82353	9.76051	8.16056	30.1952	12.0209			AT1G29700	1.91069	0.765186	1.03183	0.961922	1.49409	1.11464
AT5G57370	24.8824	37.9412	23.0492	30.0404	20.5345	27.6689			AT5G57370	1.413	1.59041	1.3811	1.49193	1.33313	1.45741
AT3G22950	32.1176	84	25.8497	64.2083	54.6483	96.9297			AT3G22950	1.52006	1.92942	1.42894	1.8143	1.74545	1.99091
AT5G14800	39.5294	79.4706	5.21459	18.6151	8.39626	10.2973			AT5G14800	1.60777	1.90564	0.793412	1.29259	0.972955	1.05297
AT4G29060	689.765	18.6471	656.159	22.1078	46.4537	15.4822			AT4G29060	2.83933	1.2933	2.81767	1.36376	1.67627	1.21701
AT5G19930	7.64706	27.6471	2.57271	21.9887	3.35481	10.1698			AT5G19930	0.936868	1.45708	0.552997	1.36151	0.63897	1.04805
AT4G15110	112	15.2353	30.7341	17.5452	5.27816	3.47703			AT4G15110	2.05308	1.21046	1.50153	1.26823	0.797833	0.65099
AT3G20020	9.88235	14.6471	22.7179	34.4223	7.11838	6.25724			AT3G20020	1.03672	1.19443	1.37508	1.54928	0.909469	0.860772
AT2G32520	22.8824	61.2353	10.39	29.4476	5.13642	1.5071			AT2G32520	1.37808	1.79404	1.05652	1.48355	0.787915	0.399171
AT3G19990	16.5882	27.7059	8.56358	6.60018	13.5257	12.7749			AT3G19990	1.24522	1.45797	0.980621	0.880824	1.16214	1.13909
AT2G47620	16.7647	18.6471	25.1109	22.8808	7.62807	7.34563			AT2G47620	1.24956	1.2933	1.41682	1.37805	0.935914	0.921459
AT1G43690	30.7059	45.1765	25.6198	53.209	19.4268	20.7878			AT1G43690	1.50114	1.66442	1.4252	1.73407	1.3102	1.33821
AT4G11570	113.471	22.8824	41.4695	4.2537	134.996	39.2739			AT4G11570	2.05869	1.37808	1.62808	0.720466	2.13352	1.60502
AT1G51350	10.0588	15.3529	22.6851	52.1585	6.74064	5.3056			AT1G51350	1.04371	1.2136	1.37447	1.72557	0.888777	0.799726
AT1G01860	13.0588	3.47059	5.4646	12.948	4.63981	3.04397			AT1G01860	1.14795	0.650365	0.810541	1.14451	0.751264	0.606808
AT4G01800	147.176	17.7059	295.891	99.9186	39.3618	9.56559			AT4G01800	2.17078	1.27198	2.4726	2.00397	1.60597	1.02389
AT2G20420	159.176	401.118	39.4965	46.3023	0.424424	0.318593			AT2G20420	2.2046	2.60435	1.60742	1.67488	0.153639	0.120111
AT5G22510	26	12.0588	15.4391	17.805	33.1591	18.2858			AT5G22510	1.43136	1.1159	1.21588	1.27427	1.53351	1.28524
AT5G46280	41.1765	37.2941	22.0769	16.6424	0.599789	2.2768			AT5G46280	1.62507	1.58313	1.36318	1.24656	0.204063	0.51545
AT5G14590	37.7647	98.4118	17.7088	19.1999	5.23229	2.89061			AT5G14590	1.58844	1.99744	1.27205	1.30535	0.794648	0.590018
AT5G41150	7.35294	10.7059	52.5266	9.01691	5.10615	2.82207			AT5G41150	0.921839	1.0684	1.72857	1.00073	0.785768	0.582299
ATMG01360	22.6471	53.8824	626.949	156.472	2.02566	8.0686			ATMG01360	1.37378	1.73943	2.79792	2.1972	0.48082	0.95754
AT1G62260	3.64706	5.52941	2.3011	2.81877	4.7129	3.39667			AT1G62260	0.667178	0.814874	0.518659	0.581924	0.756857	0.643124
AT5G40470	9.17647	18.9412	10.5867	5.20324	16.98	16.8807			AT5G40470	1.0076	1.29975	1.06396	0.792619	1.25479	1.25239
AT1G78280	13.2353	24.4706	202.658	58.0477	12.4263	11.2534			AT1G78280	1.15337	1.40604	2.3089	1.7712	1.12796	1.08826
AT4G13250	212.824	11.6471	6.89919	46.9569	2.04803	2.02113			AT4G13250	2.33006	1.10199	0.897583	1.68085	0.48402	0.48017
AT5G63460	14.4706	28.5882	15.7569	19.7343	14.1153	18.9215			AT5G63460	1.18951	1.47112	1.22419	1.31669	1.17942	1.29932
AT2G44050	109.118	84.1765	2.45252	50.2035	13.9594	16.8113			AT2G44050	2.04186	1.93032	0.538136	1.7093	1.17491	1.2507
AT1G50510	9.52941	14.4706	8.01244	4.7984	9.71003	10.368			AT1G50510	1.0224	1.18951	0.954843	0.763308	1.02979	1.05568
AT1G30290	9.29412	12.4118	4.29589	6.24448	6.89645	4.28531			AT1G30290	1.01259	1.12749	0.723939	0.860007	0.897432	0.723071
AT4G38440	5.82353	10.1176	12.2874	13.3471	9.2595	4.38613			AT4G38440	0.834009	1.04601	1.12344	1.15676	1.01113	0.731277
AT5G61410	709.176	31.4118	60.8995	45.7109	281.745	135.448			AT5G61410	2.85137	1.5107	1.79169	1.66942	2.45139	2.13497
AT5G63290	6.52941	4	3.66223	3.00081	2.62218	1.74654			AT5G63290	0.876761	0.69897	0.668594	0.602147	0.55897	0.438786
AT2G38560	21.6471	20	42.424	13.75	17.0973	25.7433			AT2G38560	1.35501	1.32222	1.63773	1.16879	1.25761	1.42722
AT1G59990	47.7647	14.3529	34.1274	10.8561	8.37902	4.09567			AT1G59990	1.68811	1.18619	1.54565	1.07394	0.972157	0.707201
AT4G31570	18.2941	30.4706	3.49702	3.35436	3.05321	1.97441			AT4G31570	1.28542	1.4979	0.652924	0.638925	0.6078	0.473401
AT3G06730	92	11.3529	5.2768	11.9693	31.8797	32.7242			AT3G06730	1.96848	1.09177	0.797738	1.11292	1.51693	1.52794
AT2G32000	6.76471	9.58824	15.7846	8.41719	5.07317	3.06866			AT2G32000	0.890125	1.02482	1.22491	0.973921	0.783415	0.609451
AT3G53760	5.05882	10.5882	18.2534	15.3365	3.67516	2.30523			AT3G53760	0.782388	1.06402	1.28451	1.21316	0.669796	0.519201
AT3G04740	5.88235	10.5294	59.8221	30.8148	5.7838	3.13109			AT3G04740	0.837737	1.06181	1.78406	1.50263	0.831473	0.616065
AT1G23440	9.58824	45.1176	31.4291	83.838	70.2841	77.0132			AT1G23440	1.02482	1.66387	1.51094	1.92859	1.85299	1.89217
AT1G09300	7.47059	21.2941	6.33461	13.4725	5.25056	3.11017			AT1G09300	0.927914	1.34819	0.865377	1.16054	0.795919	0.613859
AT3G10700	9.70588	11.5882	8.68642	1.37005	7.74832	7.13151			AT3G10700	1.02962	1.09996	0.986164	0.374757	0.941924	0.910171
AT3G58530	10.5882	14.0588	2.80818	3.47063	6.17112	4.96213			AT3G58530	1.06402	1.17779	0.580717	0.650369	0.855587	0.775401
AT2G02090	18.3529	35.1176	12.6732	28.8176	3.72916	2.05925			AT2G02090	1.28675	1.55772	1.13587	1.47447	0.674784	0.485615
AT3G58730	125.353	191.765	77.2467	29.4228	1051.01	170.105			AT3G58730	2.10159	2.28503	1.89347	1.4832	3.02202	2.23326
AT2G33793	5.35294	3.58824	0.365969	1.86065	0.411691	0.81845			AT2G33793	0.802975	0.661646	0.135441	0.456465	0.149739	0.259701
AT1G03900	54.0588	148.118	43.1826	23.7629	16.2443	34.8339			AT1G03900	1.74083	2.17353	1.64525	1.3938	1.23665	1.55429
AT3G33520	16.2353	13.8824	16.0004	27.7905	5.56649	4.88835			AT3G33520	1.23642	1.17267	1.23046	1.45925	0.817333	0.769993
AT2G46240	13.1176	14.4118	10.2879	4.37451	0.38137	0			AT2G46240	1.14976	1.18785	1.05261	0.730338	0.14031	0
AT4G28025	54.0588	8.88235	5.23004	15.9329	37.8936	38.7119			AT4G28025	1.74083	0.99486	0.794491	1.22873	1.58988	1.59892
AT1G10840	73.6471	101.353	28.3146	78.1436	40.002	41.057			AT1G10840	1.87301	2.0101	1.46708	1.89842	1.6128	1.62384
AT5G18100	47.8824	31.8824	47.2296	192.02	123.847	251.279			AT5G18100	1.68915	1.51696	1.68331	2.2856	2.09638	2.40188
AT5G66930	7.23529	21.8824	39.1966	17.905	16.0815	22.4826			AT5G66930	0.915679	1.3595	1.60419	1.27658	1.23253	1.37075
AT4G35490	44.7059	62.7647	8.9429	25.1003	21.507	31.3861			AT4G35490	1.65997	1.80458	0.997513	1.41665	1.35232	1.51036
AT3G22960	159.941	147.176	19.9597	28.7401	70.898	23.0463			AT3G22960	2.20667	2.17078	1.32138	1.47334	1.85672	1.38105
AT1G26550	85.5882	217.235	37.9244	22.605	20.069	25.6527			AT1G26550	1.93746	2.33892	1.59022	1.373	1.32364	1.42574
AT1G17870	2.43529	1.01176	59.9349	129.107	8.23732	11.726			AT1G17870	0.535964	0.303577	1.78487	2.1143	0.965546	1.10469
AT2G40860	12.1765	10	12.0938	12.5719	17.3688	22.1529			AT2G40860	1.1198	1.04139	1.11706	1.13264	1.26408	1.36461
AT1G03530	11.7059	18.8235	3.90961	4.29554	1.82326	1.67427			AT1G03530	1.104	1.29718	0.691047	0.72391	0.450752	0.427206
AT3G07890	17.7647	27.8235	0.858922	2.31485	4.81145	4.96239			AT3G07890	1.27334	1.45975	0.269261	0.520464	0.764284	0.775421
AT4G31600	5.47059	10.6471	7.66873	24.622	8.57569	9.88419			AT4G31600	0.810944	1.06622	0.937955	1.40861	0.98117	1.0368
AT1G03600	258	1.27059	15.4247	0.210766	83.825	67.5146			AT1G03600	2.4133	0.356138	1.2155	0.0830602	1.92852	1.83578
AT5G38380	9.94118	16.7059	2.39502	20.1116	13.9869	11.8743			AT5G38380	1.03906	1.24812	0.530842	1.32452	1.17571	1.10972
AT5G08530	171.588	352.941	98.1905	13.4787	50.1013	35.2877			AT5G08530	2.23701	2.54893	1.99647	1.16073	1.70843	1.55976
AT1G50120	16.4118	24.6471	8.4485	24.5959	16.6753	14.9109			AT1G50120	1.24084	1.40904	0.975363	1.40817	1.24737	1.20169
AT1G73430	12.7647	28.0588	24.2506	27.3827	10.3465	7.52136			AT1G73430	1.13877	1.46328	1.40227	1.45305	1.05486	0.930509
AT1G27980	5.52941	36.5882	11.2017	22.1268	13.253	12.7901			AT1G27980	0.814874	1.57505	1.08642	1.36412	1.15391	1.13957
AT4G23890	177	7.23529	7.49266	3.24937	66.0478	35.7991			AT4G23890	2.25042	0.915679	0.929044	0.628325	1.82638	1.56584
AT1G60170	52.7059	81.5882	18.1086	31.6469	13.9464	14.2914			AT1G60170	1.73002	1.91692	1.28123	1.51384	1.17454	1.18445
AT4G25610	5.52941	12.3529	40.4883	25.5278	5.5316	5.32697			AT4G25610	0.814874	1.12558	1.61793	1.4237	0.815019	0.801196
AT4G00800	12.5882	24.2941	75.7471	78.3328	7.07642	4.37395			AT4G00800	1.13316	1.40302	1.88506	1.89945	0.907219	0.730294
AT1G07060	0.2	0.241176	5.28849	6.23772	0.167074	0.051823			AT1G07060	0.0791812	0.0938335	0.798547	0.859602	0.0670982	0.0219427
AT5G10630	15.7647	18.4706	14.8522	17.3773	8.08348	7.22796			AT5G10630	1.2244	1.28938	1.20009	1.26428	0.958252	0.915292
AT5G08695	0	0	40.3825	49.4299	3.62608	2.1764			AT5G08695	0	0	1.61682	1.70269	0.665214	0.501935
AT2G01120	4.11765	8.64706	4.37915	6.09079	0.308537	0.661795			AT2G01120	0.70907	0.984395	0.730714	0.850695	0.116786	0.220577
AT2G31400	172.118	71.3529	77.6475	26.5722	23.3148	9.35115			AT2G31400	2.23834	1.85946	1.89569	1.44047	1.38587	1.01499
AT3G45450	0.00588235	0	452.426	112.873	126.045	70.1207			AT3G45450	0.00254719	0	2.65651	2.05642	2.10396	1.852
AT2G20790	12.8235	20.1176	6.84224	15.1019	14.5859	9.18299			AT2G20790	1.14062	1.32465	0.89444	1.20688	1.19273	1.00788
AT5G27970	12	15.8824	83.3481	98.9149	5.65847	3.0184			AT5G27970	1.11394	1.22743	1.92608	1.99963	0.823374	0.604053
AT4G18593	22.6471	20.9412	5.31679	4.87024	3.94089	4.63369			AT4G18593	1.37378	1.34126	0.800497	0.768656	0.693806	0.750793
AT1G53670	161.176	30.3529	3.18149	7.39621	50.3045	49.0099			AT1G53670	2.20999	1.49628	0.621331	0.924083	1.71016	1.69906
AT5G17210	6.47059	17.4706	13.5477	28.4609	11.63	18.7394			AT5G17210	0.873355	1.26648	1.16279	1.46925	1.1014	1.29533
AT5G51200	13	21.5882	134.69	78.8112	5.94154	4.49364			AT5G51200	1.14613	1.35388	2.13255	1.90206	0.841456	0.73986
AT3G12530	10.4118	12.5294	1.53656	2.41425	1.66167	5.41521			AT3G12530	1.05735	1.13128	0.404245	0.533296	0.425154	0.807211
AT5G17870	155.941	10.3529	2.98613	0.387628	231.216	195.757			AT5G17870	2.19574	1.05511	0.600551	0.142273	2.36589	2.29393
AT2G04845	7.41176	9.52941	9.25008	4.63214	13.5598	14.7329			AT2G04845	0.924887	1.0224	1.01073	0.750674	1.16316	1.19681
AT5G10910	70	26.4118	1.63501	6.74814	9.93126	5.75283			AT5G10910	1.85126	1.43794	0.420782	0.889197	1.03867	0.829486
AT5G60410	26.2941	41.3529	44.3867	32.8438	18.8386	10.8946			AT5G60410	1.43607	1.62688	1.65693	1.52948	1.29751	1.07535
AT3G26410	11.3529	21.2941	10.3725	16.2259	2.18532	3.12539			AT3G26410	1.09177	1.34819	1.05586	1.23618	0.503153	0.615465
AT5G05930	10.0588	8.76471	10.1771	11.3718	2.60427	6.4458			AT5G05930	1.04371	0.989659	1.04833	1.09243	0.556817	0.871911
AT1G16810	143.941	143.353	5.30484	1.41467	35.5838	34.3678			AT1G16810	2.16119	2.15943	0.799674	0.382857	1.56329	1.54861
AT5G64350	296.647	661.118	71.9986	103.487	205.716	257.702			AT5G64350	2.4737	2.82094	1.86331	2.01906	2.31537	2.4128
AT3G57050	41.4118	54.4706	3.8417	23.5414	14.8128	11.0051			AT3G57050	1.62749	1.74406	0.684997	1.3899	1.19901	1.07936
AT3G18680	86.5882	6.17647	1.89156	6.12325	23.3534	10.42			AT3G18680	1.94245	0.855911	0.461132	0.852678	1.38656	1.05767
AT4G35420	8.29412	14	7.36539	8.92901	15.303	30.989			AT4G35420	0.968208	1.17609	0.922486	0.996906	1.21227	1.505
AT5G53920	3.76471	5.64706	2.31752	2.56492	33.3348	22.7246			AT5G53920	0.678036	0.82263	0.520814	0.55205	1.53573	1.3752
AT4G31150	6.23529	13.8824	16.2416	3.44488	1.952	1.38975			AT4G31150	0.859456	1.17267	1.23658	0.64786	0.470117	0.378353
AT3G07900	0.0411765	12.7059	33.2729	32.2979	21.2655	15.0102			AT3G07900	0.0175243	1.13691	1.53495	1.52242	1.34763	1.2044
AT2G29640	7.11765	12	0.801645	3.89826	5.5794	4.87153			AT2G29640	0.90943	1.11394	0.255669	0.690042	0.818187	0.768751
AT5G22360	31.0588	56.3529	11.5742	35.8811	40.3111	32.6384			AT5G22360	1.50595	1.75856	1.09948	1.5668	1.61607	1.52684
AT5G23450	29.1765	50.6471	66.0907	63.6167	21.9842	16.1129			AT5G23450	1.47967	1.71305	1.82666	1.81034	1.36143	1.23332
AT5G35170	157.824	6.41176	56.3019	26.6642	23.7547	5.81879			AT5G35170	2.20091	0.869922	1.75817	1.44192	1.39366	0.833707
AT2G06990	15.9412	28.7647	37.4886	22.1699	8.81921	4.71887			AT2G06990	1.22894	1.4737	1.58533	1.36492	0.992076	0.75731
AT5G35430	12.2941	22.8235	22.4789	16.8982	5.95007	4.14303			AT5G35430	1.12366	1.37701	1.37068	1.25281	0.841989	0.711219
AT3G53270	13	17.6471	5.02213	12.0132	7.69659	7.66603			AT3G53270	1.14613	1.27061	0.77975	1.11438	0.939349	0.93782
AT1G29850	92.1765	112.765	29.6134	41.5478	40.1174	52.6269			AT1G29850	1.96931	2.05601	1.48591	1.62888	1.61403	1.72938
AT2G18710	86.6471	14.1765	5.32563	8.35451	5.65478	4.08653			AT2G18710	1.94274	1.18117	0.801104	0.971021	0.823134	0.706421
AT1G19140	16.5882	48.8824	8.7298	24.6097	24.3341	18.7676			AT1G19140	1.24522	1.69795	0.988104	1.4084	1.40371	1.29595
AT4G03090	8.47059	8.82353	81.5609	59.7775	6.27671	5.29065			AT4G03090	0.976377	0.992268	1.91677	1.78374	0.861935	0.798696
AT1G65950	10.5294	11	8.0477	24.2509	2.06007	0.917932			AT1G65950	1.06181	1.07918	0.956538	1.40228	0.485731	0.282833
AT2G16790	0.711765	7.17647	4.46372	24.7446	7.38975	5.58835			AT2G16790	0.233444	0.912566	0.737488	1.41069	0.923749	0.818776
AT4G26900	44.6471	50.0588	14.1221	22.5366	17.9796	13.3868			AT4G26900	1.65941	1.70807	1.17961	1.37174	1.27829	1.15796
AT3G54660	179.824	51.3529	18.8923	24.266	29.7303	18.4014			AT3G54660	2.25725	1.71894	1.29869	1.40254	1.48757	1.28783
AT1G48850	42.3529	113.118	63.1918	62.3257	14.303	18.4877			AT1G48850	1.63702	2.05735	1.80748	1.80158	1.18478	1.28976
AT3G12940	3.47059	5	4.69721	5.26212	8.95763	10.6147			AT3G12940	0.650365	0.778151	0.755662	0.796722	0.998156	1.06501
AT1G18100	0.0176471	9.47059	17.1399	16.4477	0.66871	2.72658			AT1G18100	0.00759718	1.01997	1.25863	1.24174	0.222381	0.571311
AT5G46910	5.35294	13.2353	91.4929	13.1072	2.92246	2.67972			AT5G46910	0.802975	1.15337	1.96611	1.14944	0.593558	0.565814
AT3G08970	2.52941	18	24.1604	18.2863	7.01416	9.58369			AT3G08970	0.547702	1.27875	1.40072	1.28525	0.903858	1.02464
AT4G09730	95.2353	33.7059	15.4346	4.1498	19.8953	12.1057			AT4G09730	1.98333	1.5404	1.21576	0.71179	1.32005	1.11746
AT2G20330	27.7647	44.7647	35.3458	46.1711	22.7225	14.5664			AT2G20330	1.45886	1.66053	1.56045	1.67368	1.37516	1.19219
AT5G46630	39.5294	66.1765	35.3074	61.5255	34.5761	44.3621			AT5G46630	1.60777	1.82722	1.55999	1.79606	1.55116	1.65669
AT5G58510	9.47059	18.3529	37.6967	37.5406	6.30409	4.73497			AT5G58510	1.01997	1.28675	1.58767	1.58592	0.863566	0.758531
AT5G50850	89.4118	380.471	20.8834	24.7994	27.6855	43.2166			AT5G50850	1.95622	2.58146	1.34012	1.41161	1.45766	1.64559
AT1G52980	48	80.1765	25.7715	6.52062	7.69683	6.10853			AT1G52980	1.6902	1.90943	1.42767	0.876253	0.939361	0.85178
AT5G08710	12.4118	17.5294	8.55779	12.3723	9.65673	8.89426			AT5G08710	1.12749	1.26786	0.980358	1.12621	1.02762	0.995383
AT5G19730	10.1176	22.9412	12.9288	5.74979	0.785461	0.521914			AT5G19730	1.04601	1.37915	1.14391	0.82929	0.25175	0.18239
AT1G69340	28.5882	44.7059	16.976	25.8075	15.1001	19.5082			AT1G69340	1.47112	1.65997	1.25469	1.42826	1.20683	1.31193
AT4G29330	12.2353	36.5882	8.99226	27.8275	6.79482	12.3304			AT4G29330	1.12173	1.57505	0.999664	1.45981	0.891806	1.12484
AT4G14570	22.5882	31.3529	29.387	35.3089	11.9812	7.02632			AT4G14570	1.3727	1.50991	1.48269	1.56001	1.11332	0.904517
AT5G13830	1.75294	3.58824	4.42908	6.08061	2.07241	1.88592			AT5G13830	0.439797	0.661646	0.734726	0.850071	0.48748	0.460284
AT2G20410	8.64706	14.2353	1.63004	4.1703	2.43854	2.12673			AT2G20410	0.984395	1.18285	0.419962	0.713516	0.536374	0.495091
AT1G12370	4.29412	12.7647	19.0523	7.2691	13.016	4.92836			AT1G12370	0.723794	1.13877	1.30216	0.917458	1.14662	0.772934
AT3G46970	212.588	22.8824	259.155	249.245	201.417	107.242			AT3G46970	2.32958	1.37808	2.41523	2.39837	2.30625	2.0344
AT1G63780	28.5294	62.1176	19.8355	45.5194	23.2095	20.6827			AT1G63780	1.47025	1.80015	1.3188	1.66763	1.38399	1.33611
AT3G47650	423.235	4.41176	10.1452	7.95633	35.6647	30.5913			AT3G47650	2.62761	0.733339	1.04709	0.95213	1.56425	1.49957
AT4G26750	7.52941	24.1765	24.9445	25.9813	26.7609	31.3629			AT4G26750	0.930919	1.40099	1.41405	1.43106	1.44343	1.51005
AT1G63490	8.47059	12.8824	18.0291	11.97	2.60769	3.0158			AT1G63490	0.976377	1.14246	1.27942	1.11294	0.557229	0.603772
AT3G18110	30.4706	9.41176	22.6138	25.6833	2.43816	1.14338			AT3G18110	1.4979	1.01752	1.37317	1.42624	0.536327	0.331099
AT4G14790	6.47059	9.23529	12.8293	6.61361	3.06988	2.0665			AT4G14790	0.873355	1.0101	1.1408	0.881591	0.609581	0.486643
AT2G18850	8.70588	9.17647	2.40297	1.87973	1.7756	1.06814			AT2G18850	0.987035	1.0076	0.531858	0.459351	0.443357	0.31558
AT5G04590	158.706	196.588	45.1084	24.6921	82.8065	40.7424			AT5G04590	2.20332	2.29576	1.66378	1.4098	1.92328	1.62058
AT5G67320	45.4706	70.2941	70.9664	37.6919	24.3589	23.1425			AT5G67320	1.66718	1.85305	1.85713	1.58762	1.40413	1.38278
AT4G24580	0.823529	7.70588	44	38.4734	7.49039	5.66787			AT4G24580	0.260913	0.939813	1.65321	1.5963	0.928928	0.823987
AT2G14260	22.7059	25.0588	3.67356	18.1365	28.1989	29.4935			AT2G14260	1.37486	1.41595	0.669648	1.28186	1.46537	1.48421
AT2G22650	5.35294	2.17647	0.570774	3.62126	4.60893	3.9569			AT2G22650	0.802975	0.501945	0.196114	0.66476	0.74888	0.69521
AT3G02820	32.8824	28.4118	1.0228	2.69782	3.98638	3.42285			AT3G02820	1.52997	1.46852	0.305954	0.567945	0.697785	0.645702
AT2G26070	9.58824	12.5294	7.92743	5.5602	21.9771	38.7755			AT2G26070	1.02482	1.13128	0.950727	0.816917	1.3613	1.59962
AT2G31260	6.70588	17.8824	22.3527	20.123	3.71096	3.01727			AT2G31260	0.886822	1.27606	1.36834	1.32476	0.673109	0.603931
AT1G79260	30.1765	55.7647	3.08239	13.6	9.02386	10.5709			AT1G79260	1.49383	1.75408	0.610915	1.16435	1.00104	1.06337
AT5G51540	7.35294	9	11.8074	22.7771	5.97804	3.83252			AT5G51540	0.921839	1	1.10746	1.37616	0.843733	0.684173
AT3G16190	50.1176	55.6471	12.3076	9.45301	86.0435	126.447			AT3G16190	1.70857	1.75318	1.1241	1.01924	1.93974	2.10533
AT5G61970	51.7059	88.1176	54.1927	60.7697	12.4098	13.199			AT5G61970	1.72186	1.94996	1.74188	1.79078	1.12742	1.15226
AT5G48880	64.7647	51.2941	212.95	203.462	9.9831	3.59646			AT5G48880	1.81799	1.71845	2.33031	2.31061	1.04072	0.662423
AT1G18640	28.9412	30.8235	44.2397	27.0879	51.162	54.9866			AT1G18640	1.47627	1.50275	1.65552	1.44852	1.71735	1.74808
AT4G17830	32.1765	54.0588	0	17.6248	31.9329	35.5701			AT4G17830	1.52083	1.74083	0	1.27009	1.51763	1.56313
AT5G25150	11.0588	14.7647	19.8198	32.1032	9.20808	7.40614			AT5G25150	1.0813	1.19769	1.31848	1.51987	1.00894	0.924597
AT3G17930	399.294	37.8235	4.77239	7.22953	35.3753	22.9274			AT3G17930	2.60238	1.5891	0.761356	0.915375	1.56081	1.3789
AT3G62880	2.88235	4.52941	1.08288	6.89874	53.2528	71.2489			AT3G62880	0.589095	0.742679	0.318664	0.897558	1.73442	1.85883
AT3G10850	147.647	175.647	10.4096	61.719	18.731	17.3907			AT3G10850	2.17216	2.24711	1.05727	1.7974	1.29515	1.2646
AT5G52440	120.882	10.5882	9.0229	3.85306	32.6624	21.4404			AT5G52440	2.08594	1.06402	1.00099	0.686016	1.52714	1.35103
AT5G12220	21.8235	27.4118	14.1275	15.6966	4.82217	3.02546			AT5G12220	1.35838	1.4535	1.17977	1.22263	0.765085	0.604816
AT1G74310	6.88235	10.7059	24.5222	19.2219	10.4876	5.79634			AT1G74310	0.896656	1.0684	1.40692	1.30582	1.06023	0.832275
AT3G02280	5.41176	9.82353	30.1412	47.5787	13.5452	11.1517			AT3G02280	0.806978	1.03437	1.49334	1.68645	1.16272	1.08464
AT5G10690	32.1176	3.47059	43.1924	25.527	26.7598	8.71803			AT5G10690	1.52006	0.650365	1.64535	1.42369	1.44342	0.987578
AT3G26950	15.2353	21	10.1481	14.3013	3.74501	2.80612			AT3G26950	1.21046	1.34242	1.0472	1.18473	0.676237	0.580482
AT1G03780	19.8824	23.6471	7.30363	5.17168	1.25547	1.15169			AT1G03780	1.31978	1.39177	0.919268	0.790403	0.353236	0.332779
AT1G27070	15.4706	12.4706	27.9041	38.4873	5.08879	1.45414			AT1G27070	1.21671	1.12939	1.46096	1.59646	0.784531	0.389899
AT3G12685	29.1176	2.23529	8.677	7.79623	14.7913	13.8652			AT3G12685	1.47882	0.509914	0.985741	0.944297	1.19842	1.17217
AT5G06140	67.3529	108.294	13.0701	78.2731	24.3258	20.643			AT5G06140	1.83476	2.0386	1.1483	1.89913	1.40356	1.33532
AT5G58760	5.52941	11.4118	22.7503	18.9379	8.25747	9.7158			AT5G58760	0.814874	1.09383	1.37567	1.29968	0.966493	1.03002
AT1G16870	23.1176	39.9412	6.55127	5.20965	10.5976	9.22029			AT1G16870	1.38233	1.61216	0.87802	0.793067	1.06437	1.00946
AT2G30200	59.3529	47.1176	20.8416	42.3516	24.559	11.6805			AT2G30200	1.7807	1.6823	1.33928	1.637	1.40754	1.10314
AT3G14930	379.412	20.8824	6.80647	25.0235	40.9602	28.8228			AT3G14930	2.58025	1.34009	0.892454	1.41537	1.62284	1.47455
AT3G45830	13.7647	20.2941	1.4828	0.72049	2.77107	1.90271			AT3G45830	1.16922	1.32826	0.394942	0.235652	0.576465	0.462803
AT5G10620	9	4.11765	1.33238	2.95427	9.49833	8.86642			AT5G10620	1	0.70907	0.367799	0.597066	1.02112	0.99416
AT1G34000	86.7647	14.2353	27.0379	27.9644	81.0445	79.4174			AT1G34000	1.94332	1.18285	1.44775	1.46186	1.91405	1.90535
ATCG01090	63.1176	12.2353	204.535	19.0054	1.62365	0			ATCG01090	1.80698	1.12173	2.31289	1.30115	0.418906	0
AT5G60340	76.5882	169.882	2.95896	3.12012	4.90899	4.35483			AT5G60340	1.8898	2.2327	0.597582	0.61491	0.771513	0.728745
AT4G14147	7.52941	15.0588	10.2062	48.1328	15.1295	18.547			AT4G14147	0.930919	1.20571	1.04946	1.69137	1.20762	1.29108
AT1G75330	41.6471	64.2941	10.2882	26.1768	28.3118	30.4505			AT1G75330	1.62989	1.81487	1.05263	1.4342	1.46704	1.49763
AT5G51880	17.4706	22.1176	0.843942	5.02185	7.55554	5.72967			AT5G51880	1.26648	1.36394	0.265747	0.77973	0.932247	0.827994
AT1G16180	52.2353	224.941	8.80547	38.6661	191.441	111.583			AT1G16180	1.7262	2.354	0.991469	1.59842	2.2843	2.05147
AT5G23120	351.353	8.58824	150.803	60.3165	91.5092	41.5748			AT5G23120	2.54698	0.981739	2.18128	1.78758	1.96618	1.62915
AT4G01650	15.0588	20.1176	6.73156	9.14332	25.5787	24.6532			AT4G01650	1.20571	1.32465	0.888267	1.00618	1.42453	1.40914
AT1G63160	10.8824	20	13.7163	10.9359	7.13029	9.99558			AT1G63160	1.0749	1.32222	1.1678	1.07686	0.910106	1.04122
AT5G13450	275.412	797.471	41.6764	57.0972	101.335	100.065			AT5G13450	2.44156	2.90226	1.63019	1.76416	2.01002	2.0046
AT3G56720	53	44.5882	71.2959	17.5171	11.6626	9.30071			AT3G56720	1.73239	1.65885	1.85911	1.26757	1.10252	1.01287
AT5G39900	6.94118	12.2353	3.53171	6.94605	4.32377	3.33095			AT5G39900	0.899885	1.12173	0.656262	0.900151	0.726219	0.636583
AT3G57120	7.23529	15.9412	5.07786	2.42043	8.57414	13.4264			AT3G57120	0.915679	1.22894	0.78375	0.53408	0.9811	1.15916
AT2G35500	87.0588	7.70588	4.62483	2.6025	12.5774	8.19028			AT2G35500	1.94477	0.939813	0.750109	0.556604	1.13282	0.963329
AT1G01910	47.5882	49.9412	34.343	24.9581	6.43368	8.70359			AT1G01910	1.68653	1.70707	1.5483	1.41427	0.871204	0.986933
AT1G54500	204.824	9.17647	15.8441	1.44921	85.2985	71.9295			AT1G54500	2.3135	1.0076	1.22645	0.389027	1.936	1.8629
AT1G51610	49.0588	19.1176	19.7828	18.7927	0.473371	0.580991			AT1G51610	1.69948	1.30358	1.31771	1.2965	0.168312	0.198929
AT3G56690	4.94118	10.1176	0.949072	3.53764	5.75579	3.37558			AT3G56690	0.773872	1.04601	0.289828	0.656831	0.829676	0.641036
AT1G33265	13.0588	17.4706	10.7787	12.8636	25.5054	33.3693			AT1G33265	1.14795	1.26648	1.0711	1.14188	1.42333	1.53617
AT1G29900	51.9412	64.2353	29.4367	29.2883	6.08463	4.13443			AT1G29900	1.72379	1.81448	1.4834	1.48127	0.850317	0.710492
AT2G47940	130.412	13.3529	37.6449	36.559	19.4404	6.61327			AT2G47940	2.11863	1.15694	1.58709	1.57471	1.31049	0.881571
ATCG00540	66.9412	3.70588	3441.05	192.659	5.9499	0.875857			ATCG00540	1.83213	0.672641	3.53682	2.28704	0.841978	0.2732
AT2G24220	5.64706	1.08824	2.93511	6.62882	2.11641	0.831867			AT2G24220	0.82263	0.319779	0.594957	0.882457	0.493654	0.262894
AT1G44414	0.617647	0.829412	0.605798	1.03841	0.937029	2.5346			AT1G44414	0.208884	0.262311	0.205691	0.309291	0.287136	0.54834
AT1G07210	39.6471	72.5294	17.8686	29.2423	7.34294	7.30664			AT1G07210	1.60903	1.86646	1.27574	1.48062	0.921319	0.919425
AT1G49340	15.7059	32.7059	57.882	51.9133	5.74869	3.93521			AT1G49340	1.22287	1.52771	1.76998	1.72356	0.82922	0.693306
AT2G33730	68.2941	87.7647	45.8002	45.1398	16.8316	12.6137			AT2G33730	1.8407	1.94824	1.67025	1.66408	1.25119	1.13397
AT1G80460	41.1176	155.941	17.8955	54.7709	63.6351	42.7277			AT1G80460	1.62446	2.19574	1.27636	1.74641	1.81047	1.64076
AT4G02070	6	8.41176	21.8673	15.566	0.657492	0.492959			AT4G02070	0.845098	0.973671	1.35921	1.21922	0.219451	0.174048
AT1G62730	6.82353	17.2941	4.52232	1.84192	2.07477	1.97854			AT1G62730	0.893403	1.26231	0.742121	0.453612	0.487813	0.474003
AT3G08840	6	6.64706	41.9397	61.67	11.1719	6.57846			AT3G08840	0.845098	0.883494	1.63286	1.79706	1.08536	0.879581
AT2G38730	14.1765	17.4706	22.6919	74.8618	32.9781	43.5487			AT2G38730	1.18117	1.26648	1.3746	1.88002	1.5312	1.64883
AT5G63910	15.0588	35	40.7439	47.948	17.7378	5.6309			AT5G63910	1.20571	1.5563	1.62059	1.68974	1.27272	0.821573
AT5G49510	30.3529	61.5294	10.6528	12.0729	16.2963	32.4275			AT5G49510	1.49628	1.79608	1.06643	1.11637	1.23795	1.5241
AT5G55500	13.2941	36	14.1519	20.7066	5.07153	4.27028			AT5G55500	1.15516	1.5682	1.18047	1.33659	0.783298	0.721834
AT3G53470	65.4118	5.88235	52.579	125.539	7.88636	2.5267			AT3G53470	1.82225	0.837737	1.72899	2.10222	0.948724	0.547369
AT2G15230	8.47059	27.6471	20.5167	36.1542	15.4408	13.8065			AT2G15230	0.976377	1.45708	1.33278	1.57001	1.21592	1.17045
AT4G10340	6043.82	21.4118	873.01	222.516	0.31641	0			AT4G10340	3.78138	1.35048	2.94152	2.34931	0.119391	0
AT5G08450	37.1765	59.7059	21.4286	11.594	17.9944	14.3802			AT5G08450	1.5818	1.78323	1.3508	1.10016	1.27862	1.18696
AT1G70570	40.3529	45.7647	5.78551	26.8713	8.43056	4.02877			AT1G70570	1.61651	1.66992	0.831583	1.44516	0.974537	0.701462
AT1G60660	26.4118	35.0588	0.577858	4.31744	12.4747	27.5736			AT1G60660	1.43794	1.55701	0.198068	0.725703	1.12952	1.45597
AT5G50810	47.0588	60.8824	0	7.9009	26.6286	65.0485			AT5G50810	1.68177	1.79157	0	0.949434	1.44136	1.81986
AT3G48420	323.118	1.48235	17.2768	14.1505	63.4317	61.7761			AT3G48420	2.5107	0.394864	1.2619	1.18043	1.8091	1.79779
AT4G00560	12.7647	17.2941	2.31876	12.1379	4.47157	3.79746			AT4G00560	1.13877	1.26231	0.520976	1.11852	0.738112	0.681011
AT5G19370	82.5294	26.8235	8.88764	15.8154	14.6839	8.16183			AT5G19370	1.92184	1.44441	0.995093	1.22571	1.19546	0.961982
AT5G06620	5.94118	10.4118	10.9471	13.8253	1.10507	0.876226			AT5G06620	0.841433	1.05735	1.07726	1.171	0.323267	0.273285
AT5G64730	9.29412	14.3529	4.8935	7.41798	10.0914	9.04691			AT5G64730	1.01259	1.18619	0.770373	0.925208	1.04499	1.00203
AT5G60990	32.1176	37.3529	102.757	151.218	13.4544	12.4914			AT5G60990	1.52006	1.5838	2.01602	2.18247	1.16	1.13006
AT5G11480	127.176	24.8824	14.5847	3.92542	17.3161	14.5714			AT5G11480	2.10781	1.413	1.1927	0.692444	1.26283	1.19233
AT5G56730	11.7647	16.1765	46.8281	37.2893	7.73319	4.40723			AT5G56730	1.10601	1.23493	1.67968	1.58308	0.941173	0.732975
AT1G49040	11.7059	22.5882	39.4696	32.1777	8.53183	5.85625			AT1G49040	1.104	1.3727	1.60713	1.52085	0.979177	0.836087
AT5G58100	30.2353	51.9412	118.394	93.8381	7.98868	6.99104			AT5G58100	1.49465	1.72379	2.07698	1.97698	0.953696	0.902604
AT5G38900	0.629412	45.3529	34.8364	91.8302	31.4726	24.1969			AT5G38900	0.212031	1.66608	1.55432	1.96769	1.51152	1.40135
AT4G16440	12.1176	20.1176	3.42545	10.8221	6.48803	4.75578			AT4G16440	1.11786	1.32465	0.645958	1.0727	0.874368	0.760104
AT3G55760	31.9412	15.1176	11.2132	3.80699	8.74924	5.28295			AT3G55760	1.51774	1.2073	1.08683	0.681874	0.988971	0.798163
AT2G21280	94.9412	4.70588	28.3152	6.55467	38.6028	17.2698			AT2G21280	1.98201	0.756323	1.46709	0.878216	1.59773	1.26173
AT2G25740	5.29412	13.3529	33.5823	92.913	11.9913	8.72614			AT2G25740	0.798935	1.15694	1.53885	1.97273	1.11365	0.98794
AT4G32180	29.3529	49.3529	88.1237	137.065	25.5346	17.2056			AT4G32180	1.4822	1.70202	1.94999	2.14008	1.42381	1.26021
AT5G08540	71.3529	22.1765	7.39973	15.8653	31.4318	19.3422			AT5G08540	1.85946	1.36505	0.924265	1.22699	1.51097	1.3084
AT2G35920	10.2353	24.3529	8.50385	12.1465	6.52736	3.55445			AT2G35920	1.05058	1.40403	0.9779	1.11881	0.876643	0.658436
AT1G53000	13.2941	16.7647	10.3167	2.67708	6.18044	7.52457			AT1G53000	1.15516	1.24956	1.05372	0.565503	0.856151	0.930673
AT2G32415	12.7647	10.7647	2.51444	1.81986	3.18965	2.78433			AT2G32415	1.13877	1.07058	0.545856	0.450227	0.622178	0.577989
AT3G54380	14.2353	29.0588	53.6372	40.9175	4.7158	3.40713			AT3G54380	1.18285	1.47797	1.73749	1.6224	0.757077	0.644156
AT4G34100	39.8235	57.3529	20.4871	27.6993	24.9978	16.0396			AT4G34100	1.61091	1.76606	1.33218	1.45787	1.41494	1.23146
AT2G37680	9.35294	15.1765	12.7839	27.2133	14.4693	13.7998			AT2G37680	1.01506	1.20888	1.13937	1.45045	1.18947	1.17026
AT5G26820	26.4706	9.82353	19.286	19.3749	9.69378	5.75993			AT5G26820	1.43887	1.03437	1.3072	1.30909	1.02913	0.829942
AT1G03000	12.8235	10.5882	25.166	15.8724	4.2101	1.79019			AT1G03000	1.14062	1.06402	1.41774	1.22718	0.716846	0.445634
AT3G06580	31.1176	53.7647	26.1169	33.5563	32.0777	26.9764			AT3G06580	1.50674	1.7385	1.43324	1.53853	1.51954	1.44679
AT1G48300	337.471	498.294	59.6453	12.7097	73.5926	58.9053			AT1G48300	2.52952	2.69836	1.7828	1.13703	1.8727	1.77746
AT2G02570	103.588	118.882	34.3712	30.02	17.2931	20.1428			AT2G02570	2.01948	2.07876	1.54865	1.49164	1.26229	1.32516
AT3G03960	70.1765	152.706	31.3706	50.5836	15.1199	15.7732			AT3G03960	1.85234	2.18669	1.51015	1.71251	1.20736	1.22462
AT2G25530	9.41176	29.7647	6.40423	11.3985	6.88793	2.0719			AT2G25530	1.01752	1.48805	0.86948	1.09337	0.896963	0.487408
AT5G26880	52.8824	43.8235	4.44397	10.5957	6.68471	4.87291			AT5G26880	1.73145	1.65151	0.735915	1.0643	0.885628	0.768854
AT2G26540	30.4118	3.29412	4.42737	11.4225	3.26355	2.57905			AT2G26540	1.49709	0.632874	0.73459	1.09421	0.629771	0.553767
AT1G22940	23	13.4706	1.69377	5.33402	14.7432	10.5207			AT1G22940	1.38021	1.16049	0.43036	0.801679	1.19709	1.06148
AT4G21800	31	56.0588	23.4486	19.9392	18.4971	16.8727			AT4G21800	1.50515	1.75632	1.38825	1.32096	1.28997	1.25219
AT5G63690	1.81765	2.52941	3.79043	3.45243	7.20083	10.2147			AT5G63690	0.449887	0.547702	0.680375	0.648597	0.913858	1.04979
AT2G33820	7.11765	4.29412	8.71156	24.1302	0.134463	0.165995			AT2G33820	0.90943	0.723794	0.987289	1.4002	0.0547901	0.0666967
AT5G66750	12.2353	20.2941	6.98702	2.68691	0.483578	1.51097			AT5G66750	1.12173	1.32826	0.902385	0.566663	0.17131	0.399842
AT2G13540	22.7647	27.8824	88.5555	52.4706	15.5411	10.8725			AT2G13540	1.37593	1.46063	1.95209	1.72811	1.21857	1.07454
AT2G27450	25.0588	49.1176	20.8064	70.6847	13.027	11.8463			AT2G27450	1.41595	1.69999	1.33858	1.85543	1.14696	1.10878
AT1G71730	42.9412	75.4118	2.83091	1.80857	7.82061	10.91			AT1G71730	1.64287	1.88316	0.583301	0.448486	0.945499	1.07591
AT1G21370	9	39.0588	12.0148	3.68326	12.2188	17.8363			AT1G21370	1	1.6027	1.11444	0.670548	1.12119	1.27499
AT2G04740	11.9412	13.4118	11.7117	5.57593	9.84965	5.05477			AT2G04740	1.11197	1.15872	1.1042	0.817957	1.03542	0.782098
AT1G10030	24.4118	46.7647	0.564692	3.531	6.5033	20.991			AT1G10030	1.40503	1.67911	0.194429	0.656194	0.875252	1.34225
AT1G15200	98.0588	109.412	91.9268	34.9491	4.62554	3.58601			AT1G15200	1.99589	2.04302	1.96814	1.55569	0.750164	0.661435
AT5G11490	26.4118	54.7059	27.4259	44.2285	22.3316	16.958			AT5G11490	1.43794	1.7459	1.45371	1.65541	1.36795	1.25426
AT2G04620	4.70588	13.1176	23.2221	19.0249	3.79798	2.82132			AT2G04620	0.756323	1.14976	1.38421	1.30157	0.681058	0.582213
AT4G00740	21.4118	49.3529	41.0898	19.5287	4.9751	8.66504			AT4G00740	1.35048	1.70202	1.62418	1.31236	0.776345	0.985204
AT2G43250	3.70588	5.41176	3.54735	2.59074	5.17461	3.68359			AT2G43250	0.672641	0.806978	0.657759	0.555184	0.79061	0.670579
AT5G48790	95.1765	3.58824	11.1174	12.7886	11.4063	4.93005			AT5G48790	1.98307	0.661646	1.08341	1.13952	1.09364	0.773058
AT4G20060	1.62353	2	16.0578	5.50923	0.845673	0.513136			AT4G20060	0.418886	0.477121	1.23192	0.81353	0.266155	0.179878
AT1G22040	6.52941	19.4118	45.8111	5.45698	7.16822	7.76966			AT1G22040	0.876761	1.30988	1.67035	0.810029	0.912127	0.942983
AT5G64010	4.29412	8.11765	11.4728	14.2875	1.63461	1.936			AT5G64010	0.723794	0.959883	1.09597	1.18434	0.420716	0.467756
AT1G74240	5.58824	15.0588	3.51459	16.7188	10.6019	9.57183			AT1G74240	0.818769	1.20571	0.654618	1.24844	1.06453	1.02415
AT1G24610	23.7647	10.8824	3.33411	2.71806	8.35181	6.00122			AT1G24610	1.39383	1.0749	0.6369	0.570317	0.970896	0.845173
AT5G10790	8.94118	16	2.78109	4.65024	0.942032	0.539661			AT5G10790	0.997438	1.23045	0.577617	0.752067	0.288256	0.187425
AT4G30990	10.7647	13.8824	45.8931	42.1254	5.05253	2.40288			AT4G30990	1.07058	1.17267	1.67111	1.63473	0.781937	0.531846
AT4G24880	4.64706	9.76471	11.4138	10.4888	8.80344	13.3839			AT4G24880	0.751822	1.032	1.0939	1.06028	0.991379	1.15788
AT5G61850	0.0764706	0.0117647	5.06027	3.51039	1.65461	0.305888			AT5G61850	0.0320022	0.00507953	0.782492	0.654214	0.424001	0.115906
AT2G41750	0.0882353	0.0764706	8.60155	10.5463	2.52869	2.35442			AT2G41750	0.0367228	0.0320022	0.982341	1.06244	0.547614	0.525618
AT1G11860	831.059	84.3529	104.631	19.1184	61.7731	26.0669			AT1G11860	2.92015	1.93122	2.02379	1.30359	1.79777	1.43244
AT1G71480	38.7647	3.88235	12.024	0.878822	60.7209	34.2021			AT1G71480	1.5995	0.688629	1.11474	0.273886	1.79043	1.54657
AT1G14810	115.353	94	11.3446	29.0055	52.5859	58.6102			AT1G14810	2.06578	1.97772	1.09148	1.4772	1.72905	1.77532
AT2G39990	33.2941	60.7647	13.9578	33.2385	58.1808	66.3125			AT2G39990	1.53522	1.79074	1.17487	1.53451	1.77218	1.8281
AT5G64370	23.1765	135.647	29.3656	25.4981	19.1817	15.0024			AT5G64370	1.38339	2.1356	1.48238	1.42321	1.30496	1.20418
AT2G25100	22.9412	19	9.52173	24.3567	3.93447	5.91641			AT2G25100	1.37915	1.30103	1.02209	1.40409	0.69324	0.839881
AT3G10630	10.9412	16.1176	0.791307	3.93009	2.01903	2.84352			AT3G10630	1.07705	1.23344	0.25317	0.692855	0.479867	0.584729
AT5G14580	5.29412	11.7059	11.3769	4.80873	1.46317	0.953582			AT5G14580	0.798935	1.104	1.09261	0.764081	0.391495	0.290832
AT1G31860	24.7647	22.7059	4.06714	4.59926	10.4469	9.83899			AT1G31860	1.41103	1.37486	0.704763	0.74813	1.05869	1.03499
ATMG00650	10.5882	22.9412	12.1427	1.177	3.54522	13.7273			ATMG00650	1.06402	1.37915	1.11868	0.337859	0.657555	1.16812
AT5G63950	11.2353	26.5294	16.6302	19.739	2.39046	1.44161			AT5G63950	1.08761	1.4398	1.24626	1.31679	0.530259	0.387677
AT2G38710	21.9412	94.7059	47.9803	113.686	7.65049	17.3646			AT2G38710	1.36062	1.98094	1.69002	2.05951	0.937041	1.26398
AT3G47860	142.294	22.3529	9.53854	11.8847	7.96007	4.18657			AT3G47860	2.15623	1.36834	1.02278	1.11007	0.952312	0.71488
AT1G57600	8.17647	14.1765	6.59517	17.5616	7.46015	3.82695			AT1G57600	0.962676	1.18117	0.880537	1.26861	0.927378	0.683673
AT3G10180	4.41176	5.76471	4.28054	2.1353	1.83581	1.99685			AT3G10180	0.733339	0.830249	0.722678	0.49628	0.452678	0.476664
AT2G46890	9.64706	34.2941	6.64711	7.17125	2.42656	3.67443			AT2G46890	1.02723	1.5477	0.883497	0.912288	0.534858	0.669729
ATCG00800	7010.94	860.118	2651.18	82.938	6.46844	0.998146			ATCG00800	3.84584	2.93506	3.4236	1.92396	0.87323	0.300627
AT2G40490	290.118	15	85.9735	14.8515	18.7573	9.00182			AT2G40490	2.46407	1.20412	1.93939	1.20007	1.29573	1.00008
AT1G75200	25.8235	36.2353	20.3898	20.454	9.02999	5.90902			AT1G75200	1.42852	1.57095	1.33021	1.33151	1.0013	0.839417
AT5G51820	115.412	13.5882	18.9718	10.3047	37.888	7.17886			AT5G51820	2.066	1.164	1.30042	1.05326	1.58982	0.912693
AT5G42470	11.9412	20.1176	4.58873	33.5852	46.8792	40.1424			AT5G42470	1.11197	1.32465	0.747313	1.53889	1.68015	1.61429
AT5G42660	8.47059	15.1765	1.73909	1.6051	3.46237	3.94765			AT5G42660	0.976377	1.20888	0.437607	0.415825	0.649566	0.694399
AT4G11980	29	10.2353	7.31355	7.94774	11.9394	13.6523			AT4G11980	1.47712	1.05058	0.919787	0.951714	1.11191	1.16591
AT2G34260	24.6471	40.5882	2.95615	11.2866	5.53964	5.26072			AT2G34260	1.40904	1.61897	0.597272	1.08943	0.815554	0.796625
AT1G17220	241.471	14.0588	122.301	30.6309	41.1924	15.3863			AT1G17220	2.38466	1.17779	2.09097	1.50011	1.62523	1.21448
AT1G31170	50.2353	14.4118	10.105	16.3826	2.46638	2.2118			AT1G31170	1.70957	1.18785	1.04552	1.24011	0.539876	0.506749
AT2G04550	18.0588	20.7059	1.45037	7.46452	11.5954	12.2124			AT2G04550	1.2801	1.33658	0.389231	0.927603	1.10021	1.12098
AT1G65470	17.1765	16.4706	17.1393	8.66599	3.92721	4.79629			AT1G65470	1.25951	1.24231	1.25862	0.985247	0.692601	0.76315
AT1G24340	5.17647	9.52941	6.03244	15.3837	1.9425	0.954808			AT1G24340	0.79074	1.0224	0.847106	1.21441	0.468717	0.291104
AT3G24170	59.7647	304.588	27.6013	17.0977	119.886	125.083			AT3G24170	1.78365	2.48514	1.45639	1.25762	2.08238	2.10066
AT5G59560	16.7059	27.2941	1.38831	1.024	1.39629	1.1077			AT5G59560	1.24812	1.4517	0.378091	0.30621	0.379539	0.323809
AT5G15540	9.17647	15	166.753	210.753	5.78233	2.76088			AT5G15540	1.0076	1.20412	2.22467	2.32583	0.831379	0.57529
AT1G31970	117.765	144.706	6.44671	16.6467	23.7186	20.1364			AT1G31970	2.07469	2.16348	0.871964	1.24666	1.39302	1.32503
AT3G29280	20.9412	14.7059	1.94229	2.24969	1.28312	1.17443			AT3G29280	1.34126	1.19606	0.468685	0.511842	0.358529	0.337346
AT3G60370	135.176	6.23529	5.26295	1.89916	18.3378	12.5604			AT3G60370	2.1341	0.859456	0.796779	0.462272	1.28641	1.13227
AT4G21820	4.58824	6.41176	6.89577	6.18928	3.16603	1.68841			AT4G21820	0.747275	0.869922	0.897395	0.856685	0.619723	0.429495
AT3G45890	3.41176	3.64706	47.4876	12.0679	6.21965	4.4079			AT3G45890	0.644612	0.667178	1.68563	1.11621	0.858516	0.733029
AT5G11560	57.2353	145.941	29.0406	45.2343	10.0408	8.94674			AT5G11560	1.76519	2.16714	1.47771	1.66496	1.043	0.997681
AT1G21480	7.17647	12.2353	1.5362	19.5089	5.85414	6.77532			AT1G21480	0.912566	1.12173	0.404184	1.31194	0.835953	0.890718
AT2G20280	89.5294	126.294	26.6429	47.0437	1.89035	2.72523			AT2G20280	1.95679	2.10481	1.44158	1.68164	0.460951	0.571153
AT2G04540	11.3529	11.5294	16.0013	12.7483	7.63088	6.66948			AT2G04540	1.09177	1.09793	1.23048	1.13825	0.936055	0.884766
AT3G53950	2.88235	3.94118	12.5713	3.47291	12.206	10.102			AT3G53950	0.589095	0.69383	1.13262	0.65059	1.12077	1.0454
AT5G49010	7.70588	10.9412	1.76783	6.7308	3.89584	7.01645			AT5G49010	0.939813	1.07705	0.442139	0.888225	0.689827	0.903982
AT2G07680	5.47059	8.70588	5.29143	20.9828	0.171232	0.523904			AT2G07680	0.810944	0.987035	0.798749	1.34208	0.0686429	0.182958
AT2G29540	24.2353	26.4118	0	0.267613	3.10491	4.55393			AT2G29540	1.40201	1.43794	0	0.102987	0.613304	0.7446
AT1G07230	18.1765	38.1176	19.0106	9.74	6.97197	4.18312			AT1G07230	1.28277	1.59237	1.30126	1.031	0.901566	0.714591
AT5G10460	15.4118	15.1765	8.66553	25.4215	26.1114	19.0562			AT5G10460	1.21516	1.20888	0.985226	1.42196	1.43315	1.30225
AT3G62600	61.7647	170.294	29.2409	19.5484	15.909	15.7705			AT3G62600	1.79772	2.23374	1.4806	1.31278	1.22812	1.22455
AT5G44635	26.2941	23.5882	13.1752	17.58	0.707927	1.91287			AT5G44635	1.43607	1.39073	1.15153	1.26905	0.232469	0.464321
AT2G29210	60.6471	78	31.4477	35.1889	6.05137	2.33155			AT2G29210	1.78991	1.89763	1.51118	1.55858	0.848274	0.522646
AT3G56120	16.1765	18.7647	7.44365	6.84497	3.01407	1.94117			AT3G56120	1.23493	1.29589	0.92653	0.894591	0.603585	0.46852
ATCG00120	77.2941	3	5888.68	287.238	16.8515	4.7801			ATCG00120	1.89373	0.60206	3.77009	2.45975	1.25167	0.761936
AT2G46580	15.6471	13.7647	3.90043	24.4645	8.00838	7.32981			AT2G46580	1.22134	1.16922	0.690234	1.40593	0.954647	0.920635
AT1G77140	12.4118	23.5294	17.0702	18.8345	6.14177	4.94966			AT1G77140	1.12749	1.38969	1.25696	1.29742	0.853806	0.774492
AT2G38680	15.7059	17.1176	9.92441	3.5152	7.40638	3.57086			AT2G38680	1.22287	1.2581	1.0384	0.654677	0.924609	0.659998
AT4G29940	15.2353	23.3529	44.8811	13.0484	5.62327	6.0501			AT4G29940	1.21046	1.38655	1.66163	1.14763	0.821072	0.848195
AT2G44060	348.235	746.882	231.625	48.373	97.2246	136.114			AT2G44060	2.54312	2.87383	2.36666	1.69349	1.99222	2.13708
AT5G16610	10.7059	12.0588	6.80876	19.2772	7.47907	5.99507			AT5G16610	1.0684	1.1159	0.892582	1.30701	0.928348	0.844792
AT1G47420	214.176	558.353	6.49557	21.7151	48.6071	74.2602			AT1G47420	2.33279	2.74769	0.874804	1.35632	1.69554	1.87657
AT2G20890	406.882	29	21.4767	12.9796	4.37625	2.15554			AT2G20890	2.61053	1.47712	1.35173	1.14549	0.730479	0.499074
AT1G53720	12.9412	20.7647	9.09497	4.85601	8.67355	8.93801			AT1G53720	1.1443	1.33775	1.00411	0.767602	0.985586	0.997299
ATCG00130	428.706	16.4118	10846.8	267.305	0.961206	0.358625			ATCG00130	2.63317	1.24084	4.03534	2.42863	0.292523	0.1331
AT1G10310	17.2353	7.70588	2.33405	6.04417	14.0545	6.76814			AT1G10310	1.26091	0.939813	0.522971	0.84783	1.17767	0.890317
AT2G25910	22.6471	91.7059	25.2623	28.4124	48.8731	58.1431			AT2G25910	1.37378	1.96711	1.41933	1.46853	1.69787	1.7719
AT4G20440	15.9412	25.9412	1.54256	0.813707	35.42	47.5483			AT4G20440	1.22894	1.43042	0.405271	0.258567	1.56134	1.68617
AT3G01920	21.7059	4.52941	4.08727	8.85948	28.4734	20.0126			AT3G01920	1.35614	0.742679	0.706485	0.993854	1.46943	1.32248
AT5G37510	100.941	349.118	14.83	35.7364	70.5274	40.2524			AT5G37510	2.00835	2.54421	1.19948	1.5651	1.85447	1.61545
AT4G14965	26	34.1765	8.98668	10.8459	19.6407	11.2409			AT4G14965	1.43136	1.54625	0.999421	1.07357	1.31472	1.08781
AT5G35930	3.70588	4.52941	9.50697	26.1277	5.10818	4.33821			AT5G35930	0.672641	0.742679	1.02148	1.43341	0.785912	0.727396
AT5G25270	20.4118	28.8824	71.9615	34.4823	0.862999	0			AT5G25270	1.33065	1.47541	1.86309	1.55001	0.270213	0
AT3G05520	22.2353	17.7647	12.594	69.4112	28.7929	35.6626			AT3G05520	1.36615	1.27334	1.13335	1.84764	1.47411	1.56422
AT1G74850	56.2941	6.52941	20.5548	20.2214	18.6268	6.48346			AT1G74850	1.75811	0.876761	1.33354	1.32677	1.29285	0.874102
AT2G30970	45.7059	128.353	87.1937	40.9687	10.926	19.2597			AT2G30970	1.66937	2.11178	1.94544	1.62293	1.07649	1.30663
AT3G27340	16	27	2.91872	3.22561	0.443263	0.054146			AT3G27340	1.23045	1.44716	0.593145	0.625889	0.159345	0.0229008
AT3G07790	23.8824	31.5294	11.6744	9.01994	12.7233	9.49026			AT3G07790	1.39589	1.51228	1.10293	1.00086	1.13746	1.02079
AT2G25950	9.52941	14.9412	2.75549	20.8448	17.4476	26.1487			AT2G25950	1.0224	1.20252	0.574666	1.33935	1.26594	1.43375
AT5G20910	8.70588	28.3529	14.6449	33.5884	16.8633	24.5235			AT5G20910	0.987035	1.46765	1.19437	1.53893	1.25196	1.40694
AT1G47830	55.7059	83.5294	9.43662	53.3984	5.12008	9.39851			AT1G47830	1.75363	1.92701	1.01856	1.73559	0.786757	1.01697
AT1G72040	67.4118	28.8235	4.09101	12.7346	8.24398	4.22605			AT1G72040	1.83513	1.47456	0.706804	1.13782	0.965859	0.718174
AT5G06550	15.5294	28.6471	4.77968	8.77395	21.1009	21.3597			AT5G06550	1.21826	1.47198	0.761904	0.99007	1.34441	1.34947
ATCG01050	60.4118	9.11765	617.312	112.331	15.7373	0.457087			ATCG01050	1.78825	1.00508	2.79121	2.05435	1.22368	0.163485
AT5G24260	17.2941	30.1765	13.4379	13.3755	8.25975	12.7381			AT5G24260	1.26231	1.49383	1.1595	1.15762	0.966599	1.13793
AT1G30450	10.4706	23.1176	20.1968	32.1452	7.36995	8.81524			AT1G30450	1.05959	1.38233	1.32627	1.52042	0.922723	0.991901
AT5G10920	58.8235	45.4706	34.5538	13.2497	40.8874	25.0238			AT5G10920	1.77687	1.66718	1.55089	1.15381	1.62208	1.41537
AT5G45390	204.294	53.8824	6.43386	12.3141	88.2767	67.0394			AT5G45390	2.31238	1.73943	0.871214	1.12431	1.95074	1.83276
AT4G11160	35.6471	48.4706	4.75826	4.16624	2.85171	1.9707			AT4G11160	1.56404	1.69435	0.760291	0.713174	0.585653	0.472858
AT4G28660	769.647	24.3529	21.6096	1.52883	45.7031	42.2397			AT4G28660	2.88686	1.40403	1.35429	0.40292	1.66935	1.63588
AT1G22800	0	0.00588235	1.95889	7.99808	3.23596	3.49297			AT1G22800	0	0.00254719	0.471129	0.95415	0.626952	0.652534
AT2G13370	26.8824	38.0588	266.685	75.4421	6.42955	4.04479			AT2G13370	1.44533	1.59172	2.42762	1.88333	0.870962	0.702843
AT3G07100	26.7647	59.4706	42.4853	43.3159	18.6106	13.0286			AT3G07100	1.44349	1.78154	1.63834	1.64656	1.29249	1.14701
AT2G42620	25.2941	18.4118	14.1369	4.74468	10.4725	9.90147			AT2G42620	1.41986	1.28807	1.18004	0.759266	1.05966	1.03749
AT2G47330	16.2941	25.7647	7.65506	6.21266	20.345	13.4328			AT2G47330	1.2379	1.42756	0.93727	0.858095	1.3293	1.15935
AT4G13750	2.69412	5.41176	23.5572	15.0931	1.93832	0.914553			AT4G13750	0.567511	0.806978	1.39018	1.20664	0.468098	0.282067
AT2G26840	11.8235	5	5.88504	2.32962	5.39486	4.37038			AT2G26840	1.10801	0.778151	0.837906	0.522395	0.805831	0.730005
AT5G39210	56.5294	0	0.69925	2.16868	13.9822	11.5241			AT5G39210	1.75989	0	0.230257	0.500879	1.17557	1.09775
AT3G15520	88.7647	3.52941	18.5037	4.34156	20.409	10.7648			AT3G15520	1.95311	0.656042	1.29012	0.727668	1.3306	1.07058
AT5G03070	6.47059	11.8235	4.95172	17.2586	6.29426	5.82805			AT5G03070	0.873355	1.10801	0.774642	1.26147	0.862981	0.834297
AT3G58490	8.94118	7.94118	26.0447	34.1648	9.11191	6.51102			AT3G58490	0.997438	0.951395	1.43208	1.54611	1.00483	0.875699
AT1G18850	9.29412	19.4706	2.30539	4.0581	5.259	4.66734			AT1G18850	1.01259	1.31113	0.519223	0.703988	0.796505	0.753379
AT1G45150	3.94118	10.7059	12.6679	23.5941	21.9423	18.2245			AT1G45150	0.69383	1.0684	1.1357	1.39083	1.36064	1.28386
AT5G26040	5.47059	8.11765	9.60093	18.7492	2.21128	3.18041			AT5G26040	0.810944	0.959883	1.02534	1.29555	0.506678	0.621219
AT5G48470	79.8824	15.4706	2.75123	4.51521	3.36025	2.57415			AT5G48470	1.90785	1.21671	0.574174	0.741562	0.639511	0.553173
AT1G47380	17.8235	41.0588	41.4268	9.76941	13.6103	22.0081			AT1G47380	1.2747	1.62386	1.62764	1.03219	1.16466	1.36188
AT2G43080	11.8824	48.5882	27.8204	27.3333	0.451042	0.442645			AT2G43080	1.11	1.69538	1.4597	1.4523	0.16168	0.159159
AT1G60995	7.88235	14.1765	57.7519	47.9384	8.92227	5.86733			AT1G60995	0.948528	1.18117	1.76902	1.68965	0.996611	0.836788
AT1G06950	220.412	80.3529	52.3835	75.4163	30.801	11.7707			AT1G06950	2.3452	1.91037	1.72741	1.88319	1.50244	1.10622
AT2G26200	17	20.4706	5.48246	34.3873	8.22986	7.27114			AT2G26200	1.25527	1.33184	0.81174	1.54885	0.965195	0.917565
AT1G02100	19.2941	42.1765	6.2442	45.8728	14.8108	13.0943			AT1G02100	1.30737	1.63525	0.85999	1.67092	1.19895	1.14904
AT2G40700	12.5882	21.7059	5.35567	12.5246	3.19417	2.49332			AT2G40700	1.13316	1.35614	0.803161	1.13113	0.622646	0.543238
AT5G04440	21.1765	12.4706	11.8581	9.91363	44.8759	25.4777			AT5G04440	1.34589	1.12939	1.10918	1.03797	1.66158	1.42288
AT5G63860	72.8235	47.7647	174.084	88.1637	44.3223	24.7208			AT5G63860	1.86819	1.68811	2.24325	1.95019	1.65631	1.41028
AT5G19690	56.0588	112.529	70.9022	57.5378	20.2607	16.4404			AT5G19690	1.75632	2.05511	1.85674	1.76744	1.32758	1.24156
AT3G10370	27.2353	37.8235	11.9921	19.0713	8.65316	7.60238			AT3G10370	1.45079	1.5891	1.11368	1.30258	0.984669	0.934619
AT1G26940	14.3529	29.5294	16.216	23.7514	22.4213	28.3897			AT1G26940	1.18619	1.48472	1.23593	1.3936	1.36961	1.4682
AT3G29170	6.35294	14	7.48627	18.4774	40.8767	59.5655			AT3G29170	0.866461	1.17609	0.928717	1.28953	1.62197	1.78223
AT3G20740	19	21.6471	5.64371	13.2465	5.3133	5.36324			AT3G20740	1.30103	1.35501	0.822411	1.15371	0.800257	0.803678
AT2G40650	40.4706	70.4118	57.4836	11.1242	14.0817	13.1353			AT2G40650	1.61774	1.85377	1.76703	1.08365	1.17845	1.15031
AT3G19895	8	18.2941	78.2771	47.7285	9.24793	7.68803			AT3G19895	0.954243	1.28542	1.89915	1.68778	1.01064	0.938921
AT3G57560	53.8824	24.1765	3.38725	5.51451	10.8886	10.2594			AT3G57560	1.73943	1.40099	0.642193	0.813882	1.07513	1.05152
AT5G63840	71.7647	155.882	39.9464	42.1339	17.5558	18.2012			AT5G63840	1.86192	2.19557	1.61222	1.63482	1.26848	1.28333
AT5G19680	21.4118	55.3529	8.75008	9.69704	15.4692	15.8296			AT5G19680	1.35048	1.75092	0.989008	1.02926	1.21667	1.22607
AT5G11810	14.7647	33.7059	1.17527	16.1899	9.14608	10.3925			AT5G11810	1.19769	1.5404	0.337514	1.23527	1.0063	1.05662
ATCG00070	523.059	24.3529	1151.45	21.9809	5.33761	0.614901			ATCG00070	2.71938	1.40403	3.06162	1.36137	0.801926	0.208146
AT1G31800	116.118	12.1176	1.49597	15.4644	33.0478	18.282			AT1G31800	2.06862	1.11786	0.397239	1.21655	1.53209	1.28515
AT3G60240	52.5294	77.4118	57.3994	18.4186	10.779	6.94014			AT3G60240	1.72859	1.89438	1.76641	1.28822	1.07111	0.899828
AT1G13330	7.35294	10.9412	0.474976	0.639177	7.09265	9.5257			AT1G13330	0.921839	1.07705	0.168785	0.214626	0.908091	1.02225
AT1G10500	94.4118	39.0588	20.3685	16.4795	98.3291	96.3271			AT1G10500	1.9796	1.6027	1.32977	1.24253	1.99708	1.98823
AT4G06599	27.1176	43.3529	15.909	33.3904	28.9419	23.2285			AT4G06599	1.44898	1.64692	1.22812	1.53644	1.47628	1.38433
AT1G50320	93.1765	12.9412	8.37165	11.3182	75.6222	48.9587			AT1G50320	1.97394	1.1443	0.971816	1.09055	1.88435	1.69861
AT5G06410	16.2941	29.1176	6.18893	7.88363	12.7608	8.81097			AT5G06410	1.2379	1.47882	0.856664	0.94859	1.13864	0.991712
AT1G31360	5.64706	9	7.8806	8.2158	1.2223	1.20668			AT1G31360	0.82263	1	0.948442	0.964533	0.346804	0.34374
AT5G62440	43.9412	87.0588	14.7188	2.48737	17.3587	26.0996			AT5G62440	1.65264	1.94477	1.19642	0.542498	1.26384	1.43296
AT3G14400	25.4706	38.5882	12.4664	9.67079	8.31661	5.81164			AT3G14400	1.42276	1.59757	1.12925	1.0282	0.969258	0.833252
AT1G52310	16.7059	26.7059	2.78533	6.36768	1.91312	1.95256			AT1G52310	1.24812	1.44257	0.578103	0.867331	0.464359	0.470198
AT3G43300	26.2353	53.4706	133.777	42.5368	12.9285	7.18078			AT3G43300	1.43513	1.73616	2.12962	1.63886	1.1439	0.912795
AT1G50030	10.9412	16.4706	226.121	162.206	3.3445	1.03754			AT1G50030	1.07705	1.24231	2.35626	2.21274	0.63794	0.309105
AT5G64160	16.4118	24.9412	27.9136	32.2385	32.7461	35.5339			AT5G64160	1.24084	1.41399	1.4611	1.52164	1.52822	1.5627
AT4G33060	26.0588	38.8824	49.2111	25.8253	7.41251	6.52472			AT4G33060	1.43231	1.60078	1.7008	1.42855	0.924925	0.87649
AT3G05540	0	0.0294118	85.4209	135.482	1185.97	1476.91			AT3G05540	0	0.0125891	1.93662	2.13508	3.07444	3.16965
AT2G26470	8.11765	8.64706	5.78905	18.2164	1.11703	3.1505			AT2G26470	0.959883	0.984395	0.831809	1.28367	0.325727	0.618101
AT1G72880	15.8235	17.4706	59.7554	74.8405	132.057	72.6199			AT1G72880	1.22592	1.26648	1.78359	1.8799	2.12404	1.867
AT3G47930	28.2353	37.9412	8.37733	10.6832	11.7188	7.54902			AT3G47930	1.46591	1.59041	0.972079	1.06756	1.10445	0.931916
AT5G55000	20.1176	54.9412	14.097	37.427	5.83952	4.8305			AT5G55000	1.32465	1.74773	1.17889	1.58464	0.835026	0.765706
AT3G22660	93.5882	126.882	18.7432	12.6184	14.5274	13.9121			AT3G22660	1.97584	2.10681	1.29542	1.13413	1.1911	1.17354
AT5G48870	40.7059	54.7647	7.85234	33.0034	41.4669	59.9002			AT5G48870	1.6202	1.74636	0.947058	1.53152	1.62805	1.78462
AT1G74030	12.2941	189.941	11.7554	32.9046	15.4827	21.942			AT1G74030	1.12366	2.2809	1.10569	1.53026	1.21703	1.36063
AT3G06540	13.4706	35.8235	0.349177	2.56292	2.4538	1.76362			AT3G06540	1.16049	1.56613	0.130069	0.551806	0.538298	0.441478
AT5G07590	5.94118	9.41176	7.26076	8.7302	2.78989	4.5557			AT5G07590	0.841433	1.01752	0.91702	0.988122	0.578627	0.744739
AT5G12130	44.3529	13.5294	2.99756	20.932	7.32797	3.48291			AT5G12130	1.65661	1.16225	0.601795	1.34108	0.920539	0.65156
AT2G21070	3.47059	5.29412	4.76006	3.41856	3.3519	2.65263			AT2G21070	0.650365	0.798935	0.760427	0.645281	0.638679	0.562606
AT5G19570	7.41176	10.6471	1.01048	0.883508	2.02848	3.3178			AT5G19570	0.924887	1.06622	0.303299	0.274967	0.481225	0.635262
AT1G08370	9.11765	20.6471	17.717	5.33665	37.4228	42.8293			AT1G08370	1.00508	1.3354	1.27224	0.80186	1.58459	1.64176
AT1G10200	45.5882	87.0588	62.1798	102.725	204.458	252.315			AT1G10200	1.66828	1.94477	1.80058	2.01588	2.31272	2.40366
AT5G20890	132.471	300.235	8.47856	40.0085	15.0881	12.1061			AT5G20890	2.12539	2.47891	0.976742	1.61287	1.20651	1.11748
AT5G15640	10.7059	22.1765	3.89587	5.33047	11.6503	15.6653			AT5G15640	1.0684	1.36505	0.68983	0.801436	1.1021	1.22181
AT3G02300	23.7059	30.2353	8.5752	30.6824	24.0077	20.1789			AT3G02300	1.3928	1.49465	0.981148	1.50082	1.39807	1.3259
AT1G13690	40.3529	42.1765	9.4747	19.3577	26.0676	30.5872			AT1G13690	1.61651	1.63525	1.02014	1.30873	1.43245	1.49951
AT3G07020	12.2941	21.3529	3.54338	11.2196	0.289504	0.25011			AT3G07020	1.12366	1.34933	0.657379	1.08706	0.110423	0.0969482
AT1G63000	72.6471	321.412	17.7202	38.0213	15.4132	26.7935			AT1G63000	1.86716	2.50841	1.27231	1.5913	1.21519	1.44394
AT3G52230	218	76.2353	7.26445	5.97363	77.6183	117.367			AT3G52230	2.34044	1.88782	0.917214	0.843459	1.89552	2.07323
AT1G66680	36.5882	109.235	10.7586	12.6917	7.66262	10.8461			AT1G66680	1.57505	2.04232	1.07035	1.13646	0.937649	1.07358
AT5G44170	16.5882	22.9412	0.671225	0.969273	8.87385	10.1922			AT5G44170	1.24522	1.37915	0.223035	0.294306	0.994487	1.04892
AT3G16760	24.5294	50.1765	63.8346	50.9957	12.705	11.1747			AT3G16760	1.40704	1.70907	1.81181	1.71597	1.13688	1.08546
AT2G05170	30.0588	40.6471	16.1578	14.2792	10.1809	6.96359			AT2G05170	1.49219	1.61958	1.23446	1.1841	1.04848	0.901109
AT5G47890	75.9412	185.412	2.29684	19.0197	26.2284	55.6387			AT5G47890	1.88616	2.27047	0.518098	1.30146	1.43502	1.75311
AT2G01350	94.8235	158.412	55.4291	65.1349	11.7273	7.00763			AT2G01350	1.98147	2.20252	1.7515	1.82043	1.10474	0.903504
AT4G04850	36.0588	7.35294	43.5902	23.5527	35.2306	10.3148			AT4G04850	1.56889	0.921839	1.64924	1.3901	1.55908	1.05365
AT4G28210	41.9412	13.7647	4.53826	2.51253	18.9363	15.1196			AT4G28210	1.63287	1.16922	0.743373	0.54562	1.29964	1.20735
AT3G13940	38.8235	81.3529	2.85908	0.971812	9.69243	10.5724			AT3G13940	1.60014	1.91568	0.586484	0.294866	1.02908	1.06342
AT3G61590	6.64706	18.2353	5.17249	1.03582	3.3341	3.5756			AT3G61590	0.883494	1.2841	0.79046	0.30874	0.636899	0.660448
AT1G10520	1.64706	4.88235	1.8385	7.33254	2.09399	1.74328			AT1G10520	0.422764	0.769551	0.453088	0.920777	0.490518	0.438271
AT3G21640	18.2353	32.5294	16.7306	23.1967	24.3374	21.349			AT3G21640	1.2841	1.52543	1.24872	1.38376	1.40376	1.34926
AT2G04900	7.76471	25.5294	2.23433	12.7383	20.6052	29.7082			AT2G04900	0.942737	1.42373	0.509784	1.13793	1.33456	1.48725
AT1G50430	61.7059	107.294	16.047	39.8481	44.378	33.8479			AT1G50430	1.79731	2.0346	1.23165	1.61117	1.65685	1.54218
AT2G17705	7.29412	14.2941	13.2804	77.0686	9.50767	15.6996			AT2G17705	0.91877	1.18452	1.15474	1.89248	1.02151	1.22271
AT5G24460	49.2941	31.5882	28.3117	4.01758	20.3289	16.193			AT5G24460	1.70152	1.51306	1.46704	0.700494	1.32897	1.23535
AT1G70160	91.6471	91.5882	18.9563	37.6113	105.784	65.2728			AT1G70160	1.96683	1.96656	1.30008	1.58671	2.02851	1.82134
AT5G22370	12.2353	17.2353	5.38268	13.6204	19.4771	16.6568			AT5G22370	1.12173	1.26091	0.805003	1.16496	1.31127	1.24691
AT1G80190	4.88235	5.52941	6.35681	7.07494	3.49402	8.51909			AT1G80190	0.769551	0.814874	0.86669	0.907139	0.652635	0.978595
AT1G33290	71.8235	16.7647	18.8555	26.1528	11.9533	14.2201			AT1G33290	1.86227	1.24956	1.29788	1.43381	1.11238	1.18242
AT2G25605	28.2353	5.76471	10.143	40.7886	7.99183	10.4688			AT2G25605	1.46591	0.830249	1.047	1.62106	0.953848	1.05952
AT2G43795	0.0294118	0	32.7879	9.84773	2.53443	2.99693			AT2G43795	0.0125891	0	1.52876	1.03534	0.548319	0.601726
AT3G09660	5.11765	6.23529	0.963153	2.87753	2.56789	1.55742			AT3G09660	0.786584	0.859456	0.292954	0.588556	0.552412	0.407802
AT3G19840	17.5294	18.5882	82.3445	78.8012	3.27273	1.59246			AT3G19840	1.26786	1.292	1.92088	1.90201	0.630705	0.413712
AT5G57160	6.64706	14.1176	16.8939	8.29247	1.2745	0.893189			AT5G57160	0.883494	1.17948	1.2527	0.968131	0.356885	0.277194
AT1G79870	45.4706	50.5882	22.555	2.71111	8.219	7.38157			AT1G79870	1.66718	1.71255	1.37208	0.569504	0.964684	0.923325
AT1G79070	8.94118	6.82353	26.5077	54.9207	4.05923	3.64643			AT1G79070	0.997438	0.893403	1.43945	1.74757	0.704084	0.667119
ATCG01040	94.6471	6.64706	280.846	38.9972	5.20904	0.421112			ATCG01040	1.98067	0.883494	2.45001	1.60203	0.793024	0.152628
AT2G34110	0.435294	1.8	49.1633	1.99658	1.21948	1.04041			AT2G34110	0.156941	0.447158	1.70039	0.476626	0.346251	0.309717
AT5G52970	141.118	1.40588	5.29775	3.96868	43.1352	37.8596			AT5G52970	2.15265	0.381274	0.799185	0.696241	1.64479	1.5895
AT1G16540	4.05882	11.4706	24.6106	34.2031	4.22676	2.21977			AT1G16540	0.70405	1.09589	1.40842	1.54658	0.718233	0.507824
AT3G19190	7.58824	16.2941	12.2608	7.56819	22.142	15.5087			AT3G19190	0.933904	1.2379	1.12257	0.932889	1.3644	1.21771
AT4G30150	7.29412	16.3529	26.2483	12.7867	0.830851	0.539625			AT4G30150	0.91877	1.23937	1.43534	1.13946	0.262653	0.187415
AT2G25620	23.4118	58.6471	7.29397	32.1679	10.947	8.40473			AT2G25620	1.3876	1.77559	0.918762	1.52072	1.07726	0.973346
AT5G38660	70.0588	6.64706	33.221	4.64306	104.249	69.7639			AT5G38660	1.85162	0.883494	1.53429	0.751515	2.02222	1.84981
AT5G11840	20.2353	6.88235	10.408	39.8704	22.5666	19.3991			AT5G11840	1.32706	0.896656	1.05721	1.61141	1.3723	1.30961
AT5G40280	4.47059	10	18.6297	21.7874	13.5989	11.8656			AT5G40280	0.738034	1.04139	1.29291	1.35769	1.16432	1.10943
AT5G21930	37.9412	2.64706	158.21	218.974	17.2521	9.45656			AT5G21930	1.59041	0.561943	2.20197	2.34237	1.26131	1.01939
AT3G23700	123.588	3.11765	53.2226	13.1203	32.0934	29.9764			AT3G23700	2.09548	0.614649	1.73418	1.14984	1.51974	1.49103
AT3G12955	0.811765	7.32941	0.543408	0.936591	1.23465	6.34836			AT3G12955	0.258102	0.920614	0.188481	0.287038	0.34921	0.86619
AT3G07050	60.9412	105	13.1415	18.103	19.7099	17.8749			AT3G07050	1.79198	2.02531	1.1505	1.2811	1.31618	1.27589
AT3G18100	11.7647	13.9412	7.71339	1.27681	2.01067	1.25215			AT3G18100	1.10601	1.17438	0.940187	0.357327	0.478663	0.352597
AT5G30490	24.7647	30.7059	42.5759	21.8116	5.5509	3.80064			AT5G30490	1.41103	1.50114	1.63925	1.35816	0.816301	0.681299
AT5G40850	39.1765	164.706	0.812631	40.0517	2.0903	1.99304			AT5G40850	1.60397	2.21934	0.258309	1.61333	0.490001	0.476112
AT3G12100	6.76471	13.4706	3.99579	26.6415	4.58191	5.20577			AT3G12100	0.890125	1.16049	0.698605	1.44156	0.746783	0.792795
AT2G35110	13.2353	32.1176	153.625	71.9712	14.3091	7.75329			AT2G35110	1.15337	1.52006	2.18928	1.86315	1.18495	0.942171
AT1G21700	16.4118	25.4706	13.6489	14.3369	10.1835	7.13164			AT1G21700	1.24084	1.42276	1.16581	1.18574	1.04858	0.910178
AT1G31910	42.2353	81.9412	8.66573	6.38451	7.22258	5.24342			AT1G31910	1.63584	1.91877	0.985234	0.868322	0.915008	0.795423
AT5G09650	417.059	156	10.3069	5.13201	188.76	75.2841			AT5G09650	2.62124	2.1959	1.05334	0.787603	2.2782	1.88243
AT3G19210	3.64706	7.58824	7.55068	13.2474	0.0709545	0.310926			AT3G19210	0.667178	0.933904	0.932	1.15374	0.029771	0.117578
AT5G46020	201.941	248.059	61.7425	16.8843	146.183	225.259			AT5G46020	2.30737	2.3963	1.79756	1.25247	2.16786	2.35461
AT1G51310	26.2941	7.88235	12.6014	8.86712	3.79235	1.69724			AT1G51310	1.43607	0.948528	1.13358	0.99419	0.680548	0.43092
AT3G48990	70.9412	258.353	8.35508	57.2889	79.1582	116.914			AT3G48990	1.85698	2.41389	0.971047	1.76559	1.90395	2.07156
AT1G23740	110.588	2.17647	26.464	8.03692	43.0502	14.473			AT1G23740	2.04762	0.501945	1.43876	0.95602	1.64395	1.18957
AT5G08060	86.5882	240.941	14.541	1.80036	33.592	59.2264			AT5G08060	1.94245	2.38371	1.19148	0.447214	1.53898	1.77979
AT4G14210	147.176	30	33.7032	54.18	11.5302	3.49299			AT4G14210	2.17078	1.49136	1.54037	1.74178	1.09796	0.652536
AT5G03455	25.3529	39.3529	20.2432	56.5634	30.3304	49.3861			AT5G03455	1.42083	1.60588	1.32722	1.76015	1.49597	1.70231
AT4G16210	20	69.1765	8.99761	17.8796	5.23924	3.52933			AT4G16210	1.32222	1.84619	0.999896	1.27599	0.795131	0.656034
AT4G32690	4.41176	13.0588	8.10765	4.92636	11.1201	8.89492			AT4G32690	0.733339	1.14795	0.959406	0.772788	1.08351	0.995412
AT5G08280	558.824	45.2353	14.7247	9.8903	64.0017	48.0129			AT5G08280	2.74805	1.66497	1.19658	1.03704	1.81292	1.69031
AT4G32820	7.23529	12	25.6447	32.2703	5.60784	2.12518			AT4G32820	0.915679	1.11394	1.42561	1.52206	0.820059	0.494875
AT5G25480	6.05882	9.35294	2.51168	6.10115	3.08443	2.75976			AT5G25480	0.848732	1.01506	0.545515	0.851328	0.611131	0.575161
AT3G27820	135.176	122.471	21.933	7.47925	7.03445	6.03565			AT3G27820	2.1341	2.09156	1.36046	0.928357	0.904956	0.847304
AT4G24930	117.412	1.71765	7.8183	4.69663	10.5322	2.50276			AT4G24930	2.07339	0.434193	0.945385	0.755618	1.06191	0.54441
AT5G63920	2.47059	5.17647	5.87366	11.669	0.648945	0.689961			AT5G63920	0.540403	0.79074	0.837188	1.10274	0.217206	0.227877
AT4G34910	23.4118	34.2353	23.118	36.3323	14.0976	10.0515			AT4G34910	1.3876	1.54698	1.38234	1.57209	1.17891	1.04342
AT4G02580	144.176	300.353	20.1243	31.9811	28.4952	31.1089			AT4G02580	2.1619	2.47908	1.32478	1.51826	1.46975	1.50663
AT3G06530	17.4118	23.7059	47.8354	40.7618	4.9401	2.77739			AT3G06530	1.2651	1.3928	1.68873	1.62078	0.773794	0.577192
AT4G21323	0.276471	0.341176	3.12113	7.35124	1.81212	3.26336			AT4G21323	0.106011	0.127486	0.615017	0.921751	0.449034	0.629752
AT2G04560	1.64706	2.05882	1.48424	3.72605	1.45467	1.20457			AT2G04560	0.422764	0.485554	0.395193	0.674498	0.389993	0.343324
AT4G32915	72.1176	21.7059	16.9609	8.82761	20.0006	14.619			AT4G32915	1.86402	1.35614	1.25433	0.992448	1.32223	1.19365
AT3G26580	169.235	23	22.8969	16.3468	7.39325	6.62538			AT3G26580	2.23105	1.38021	1.37834	1.23922	0.92393	0.882261
AT2G42770	35.3529	12.5294	1.29954	3.65633	8.16319	8.30823			AT2G42770	1.56054	1.13128	0.361641	0.668044	0.962047	0.968867
AT2G30100	27.2353	16.5882	14.6788	15.0408	5.96044	5.87993			AT2G30100	1.45079	1.24522	1.19531	1.20523	0.842637	0.837584
AT4G13720	50.7059	49.0588	2.76981	13.5162	7.50591	11.1254			AT4G13720	1.71354	1.69948	0.57632	1.16185	0.929721	1.0837
AT5G21920	48.2941	3.52941	11.4983	9.98186	47.1777	45.2415			AT5G21920	1.6928	0.656042	1.09685	1.04068	1.68285	1.66503
AT3G54300	25.0588	68.1765	0	0.705623	118.843	171.449			AT3G54300	1.41595	1.83996	0	0.231883	2.07861	2.23666
AT3G03790	14.2941	16.3529	40.4972	52.7605	6.23747	4.30032			AT3G03790	1.18452	1.23937	1.61802	1.73046	0.859587	0.724302
AT5G66380	10.6471	16.0588	6.85241	17.4483	2.99225	2.79795			AT5G66380	1.06622	1.23195	0.895003	1.26596	0.601218	0.57955
AT5G02820	7.76471	19.7059	3.39255	5.84132	1.62114	2.57237			AT5G02820	0.942737	1.31609	0.642716	0.83514	0.41849	0.552957
AT4G36760	37.3529	72.2941	37.9708	86.5894	26.8217	13.1545			AT4G36760	1.5838	1.86507	1.59074	1.94245	1.44438	1.1509
AT2G22010	10.7059	21.5882	87.6195	75.8446	10.463	3.96444			AT2G22010	1.0684	1.35388	1.94753	1.88561	1.0593	0.69587
AT5G52290	0.364706	0.258824	0.69627	3.12683	0.373291	0			AT5G52290	0.135039	0.0999649	0.229495	0.615617	0.137763	0
AT1G67500	2.23529	11.5882	28.1603	31.571	2.97075	1.40989			AT1G67500	0.509914	1.09996	1.46479	1.51283	0.598872	0.381998
AT3G01010	0	0.194118	40.2338	18.9327	72.5388	94.4908			AT3G01010	0	0.0770471	1.61525	1.29957	1.86652	1.97996
AT2G38270	178.353	36.5294	8.13876	6.46749	82.1909	65.119			AT2G38270	2.25371	1.57437	0.960888	0.873175	1.92008	1.82033
AT5G58575	21	44.5294	3.2318	1.03874	0.866783	0.39344			AT5G58575	1.34242	1.65829	0.626525	0.309361	0.271094	0.144088
AT3G21540	11.7647	24.2353	7.26462	38.4543	7.01511	4.36568			AT3G21540	1.10601	1.40201	0.917223	1.59609	0.90391	0.729625
AT2G31880	12.2353	18.9412	10.5502	7.53299	58.9371	16.7848			AT2G31880	1.12173	1.29975	1.06259	0.931101	1.7777	1.25005
AT1G69800	8.35294	7.94118	8.22009	26.7867	1.9803	17.4513			AT1G69800	0.970948	0.951395	0.964735	1.44384	0.474259	1.26603
AT4G01660	20.5294	60.5882	9.70614	17.0055	3.85766	3.17688			AT4G01660	1.33303	1.7895	1.02963	1.25541	0.686427	0.620852
AT1G64790	24.6471	36.7647	126.976	83.3358	7.97446	3.28632			AT1G64790	1.40904	1.57709	2.10713	1.92601	0.953009	0.632085
AT1G05350	13.0588	27.9412	29.5818	29.455	13.6378	13.7849			AT1G05350	1.14795	1.46152	1.48546	1.48366	1.16548	1.16982
AT5G50200	4.58824	109.294	11.2841	185.585	2.15894	6.80442			AT5G50200	0.747275	2.04255	1.08934	2.27088	0.499542	0.892341
AT2G43560	114.529	2	12.0502	8.56481	57.8656	24.4141			AT2G43560	2.06269	0.477121	1.11562	0.980677	1.76986	1.40508
AT1G55880	6.29412	15.1176	5.56012	9.06515	55.941	58.9649			AT1G55880	0.862973	1.2073	0.816912	1.00282	1.75542	1.7779
AT3G09580	18.5882	0.535294	15.708	1.40388	13.3773	5.62305			AT3G09580	1.292	0.186192	1.22292	0.380913	1.15768	0.821058
AT4G30600	57.0588	149.412	89.9615	123.724	56.4503	50.6965			AT4G30600	1.76387	2.17728	1.95886	2.09595	1.75929	1.71346
AT3G17040	57.4118	6.41176	20.2087	14.6139	17.3708	7.23029			AT3G17040	1.7665	0.869922	1.32651	1.19351	1.26413	0.915415
AT1G12840	52.5882	91.1176	31.5085	40.6168	352.602	41.872			AT1G12840	1.72907	1.96434	1.512	1.61927	2.54852	1.63217
AT2G07340	19.5882	31.2353	9.58096	22.8417	14.4844	17.4758			AT2G07340	1.31362	1.50833	1.02453	1.37734	1.18989	1.2666
AT5G47810	1.84118	6.45882	24.5905	55.8687	18.4286	18.0311			AT5G47810	0.453498	0.87267	1.40808	1.75487	1.28844	1.27946
AT3G24560	4.64706	2.82353	10.0054	7.01053	1.31257	0.9135			AT3G24560	0.751822	0.582464	1.04161	0.903661	0.364095	0.281828
AT4G37000	37.2353	5.17647	10.3592	3.57247	16.7538	12.128			AT4G37000	1.58246	0.79074	1.05535	0.660151	1.24929	1.1182
AT5G12040	30.7059	40.7059	1.00944	1.01389	4.66469	3.30545			AT5G12040	1.50114	1.6202	0.303074	0.304036	0.753176	0.634019
AT4G29830	13.5294	24.5882	5.0487	3.10771	34.8914	47.5775			AT4G29830	1.16225	1.40804	0.781662	0.6136	1.55499	1.68643
AT5G15680	6.52941	13.2941	63.596	43.3201	5.14563	2.51532			AT5G15680	0.876761	1.15516	1.81021	1.6466	0.788566	0.545964
AT5G43050	4.47059	1.34706	4.42158	0.859124	10.8199	8.72017			AT5G43050	0.738034	0.370524	0.734126	0.269308	1.07261	0.987674
AT5G07630	11.2941	10.1176	14.6279	56.873	6.42819	3.58785			AT5G07630	1.0897	1.04601	1.1939	1.76248	0.870883	0.661609
AT4G21710	26.9412	47.5882	158.16	127.542	17.9814	8.23668			AT4G21710	1.44624	1.68653	2.20183	2.10904	1.27833	0.965516
AT1G74880	188.412	0.647059	9.73779	7.06818	47.3458	27.4465			AT1G74880	2.27741	0.216709	1.03091	0.906776	1.68436	1.45403
AT4G19190	42	50.5882	45.1362	11.3552	1.6769	1.24442			AT4G19190	1.63347	1.71255	1.66404	1.09185	0.427632	0.351104
AT1G30580	290.765	490.176	17.0068	81.3725	31.2904	27.987			AT1G30580	2.46503	2.69124	1.25544	1.91578	1.50907	1.4622
AT2G03510	59.2353	155.353	31.2151	40.0986	39.0813	43.6151			AT2G03510	1.77985	2.19411	1.50806	1.61383	1.60294	1.64948
AT1G08780	78.0588	104.176	9.99776	14.2915	10.2429	16.9051			AT1G08780	1.89795	2.02192	1.0413	1.18445	1.05088	1.25298
AT5G60620	57.3529	100.118	15.3391	27.936	16.563	11.2404			AT5G60620	1.76606	2.00483	1.21323	1.46144	1.2446	1.0878
AT5G12470	83.0588	90.8235	26.6589	54.2209	32.7484	25.5608			AT5G12470	1.92458	1.96295	1.44183	1.7421	1.52825	1.42424
AT5G39830	79	8.70588	3.93897	16.0084	13.277	10.4479			AT5G39830	1.90309	0.987035	0.693637	1.23066	1.15464	1.05873
AT3G27890	46	87.6471	49.8605	57.5982	2.61032	5.1183			AT3G27890	1.6721	1.94766	1.70638	1.76788	0.557546	0.786631
AT1G50710	24.3529	31.8824	9.10351	5.66921	9.34072	8.84754			AT1G50710	1.40403	1.51696	1.00447	0.824075	1.01455	0.993328
AT4G20850	78.7059	151.824	118.369	107.918	6.97364	4.53615			AT4G20850	1.90149	2.18419	2.07689	2.0371	0.901657	0.743208
AT4G39420	10	12.4706	48.0768	33.048	8.19998	4.03432			AT4G39420	1.04139	1.12939	1.69088	1.53209	0.963787	0.701941
AT3G56040	57.2941	7.76471	45.9554	34.8304	7.73502	2.11547			AT3G56040	1.76562	0.942737	1.67169	1.55425	0.941264	0.493523
AT2G14835	23.9412	54.8235	8.61727	49.6393	1.26881	1.19761			AT2G14835	1.39692	1.74682	0.983052	1.70449	0.355797	0.341951
AT4G03410	27.8824	7.70588	41.2891	21.1809	17.7452	10.1365			AT4G03410	1.46063	0.939813	1.62623	1.34598	1.27289	1.04675
AT2G14110	10.8824	20.5882	11.1972	33.6986	31.659	37.5992			AT2G14110	1.0749	1.33422	1.08626	1.54031	1.514	1.58658
AT4G17760	2.88235	6.82353	1.57536	13.6214	18.5132	16.3398			AT4G17760	0.589095	0.893403	0.410838	1.16499	1.29033	1.23904
AT3G45100	6.58824	12	2.62477	8.1113	7.48561	3.4076			AT3G45100	0.880141	1.11394	0.559281	0.959581	0.928683	0.644202
AT5G18480	14	39.8235	11.6448	28.0102	13.5466	15.6019			AT5G18480	1.17609	1.61091	1.10191	1.46255	1.16276	1.22016
AT5G09680	13.2353	21.5882	2.74031	10.5091	2.18679	1.91578			AT5G09680	1.15337	1.35388	0.572908	1.06104	0.503354	0.464755
AT3G24660	10.7647	26.1176	32.8296	27.2191	21.6938	22.4643			AT3G24660	1.07058	1.43325	1.5293	1.45054	1.35591	1.37041
AT4G37210	22	36	15.383	6.18648	6.29996	6.9701			AT4G37210	1.36173	1.5682	1.21439	0.856516	0.86332	0.901464
AT5G14220	12.6471	11.5294	196.935	63.7381	19.564	11.2054			AT5G14220	1.13504	1.09793	2.29652	1.81116	1.31311	1.08655
AT3G04460	16.3529	15.1765	27.013	43.263	15.8933	13.1463			AT3G04460	1.23937	1.20888	1.44736	1.64604	1.22771	1.15064
AT2G06530	53	126.412	32.5217	51.6389	19.84	22.3641			AT2G06530	1.73239	2.10521	1.52533	1.72131	1.3189	1.36855
AT3G56650	131.176	3.41176	10.5414	3.09709	63.3106	41.4762			AT3G56650	2.12115	0.644612	1.06226	0.612476	1.80828	1.62815
AT3G23490	33.8824	58.4706	17.6816	3.73362	31.9462	33.1088			AT3G23490	1.54261	1.7743	1.27141	0.675193	1.51781	1.53287
AT3G60460	0	0.00588235	0	0.163974	1.67224	1.5119			AT3G60460	0	0.00254719	0	0.0659433	0.426876	0.400003
AT2G04842	120.824	8.47059	31.0248	19.806	40.3956	17.5812			AT2G04842	2.08573	0.976377	1.50549	1.31819	1.61695	1.26907
AT5G08110	2.76471	5.35294	11.4132	8.88268	7.00358	2.7392			AT5G08110	0.575731	0.802975	1.09389	0.994875	0.903284	0.572778
AT4G34730	82.8824	11.3529	3.57411	2.20979	37.5424	29.8592			AT4G34730	1.92367	1.09177	0.660306	0.506476	1.58594	1.48938
AT1G14710	41.5294	49.7059	15.7261	29.7771	22.4585	5.08577			AT1G14710	1.62869	1.70506	1.22339	1.48823	1.3703	0.784315
AT3G12300	7.58824	13	0.665174	3.35776	1.9782	1.78583			AT3G12300	0.933904	1.14613	0.22146	0.639263	0.473954	0.444954
AT1G79830	81.6471	168.529	28.2461	20.8498	7.04904	5.90422			AT1G79830	1.91723	2.22925	1.46607	1.33945	0.905744	0.839114
AT4G21890	4.58824	3.23529	9.74597	8.50312	4.11462	3.77197			AT4G21890	0.747275	0.626884	1.03125	0.977866	0.708813	0.678698
AT3G44600	39.1176	55.9412	38.3861	54.1573	15.8083	14.3583			AT3G44600	1.60334	1.75543	1.59534	1.7416	1.22552	1.18634
AT3G28730	57.8824	85.7647	76.6491	42.0775	15.0736	9.49023			AT3G28730	1.76999	1.93834	1.89014	1.63425	1.20611	1.02078
AT3G51510	106.471	1.32353	12.7203	8.01645	68.1044	40.8517			AT3G51510	2.03129	0.366148	1.13736	0.955035	1.83951	1.62171
AT1G25260	51.6471	94.4118	10.2033	21.3014	18.3237	23.7193			AT1G25260	1.72137	1.9796	1.04935	1.34833	1.28609	1.39304
AT5G56740	20.1176	31.2941	17.8779	18.7096	21.8875	23.4759			AT5G56740	1.32465	1.50912	1.27595	1.29468	1.3596	1.38874
AT5G55640	11.5882	13.4706	28.1339	68.2028	68.8541	71.3606			AT5G55640	1.09996	1.16049	1.4644	1.84012	1.84419	1.8595
AT3G05040	6.94118	15.2941	25.5492	66.0533	3.49085	2.29244			AT3G05040	0.899885	1.21203	1.42405	1.82642	0.652328	0.517518
AT5G01300	0.435294	0.882353	21.5257	137.703	0.108733	1.08535			AT5G01300	0.156941	0.274701	1.35268	2.14208	0.0448272	0.319178
AT3G05760	51.2941	77.4706	31.3437	28.908	41.1363	51.5442			AT3G05760	1.71845	1.89471	1.50979	1.47579	1.62466	1.72052
AT3G61870	377.706	5.52941	7.35332	3.24565	58.7317	17.889			AT3G61870	2.5783	0.814874	0.921859	0.627944	1.7762	1.27621
AT4G00450	10	17.7059	121.317	91.8946	6.90144	3.51823			AT4G00450	1.04139	1.27198	2.08749	1.96799	0.897706	0.654969
AT1G15690	213.294	181.176	241.242	187.674	9.1452	22.9357			AT1G15690	2.33101	2.26049	2.38425	2.27571	1.00626	1.37905
AT1G16210	62.2353	121.118	16.4581	2.42617	34.5432	29.5639			AT1G16210	1.80096	2.08678	1.242	0.534809	1.55076	1.48521
AT3G04970	3.35294	9.35294	10.158	19.8999	7.0738	7.98378			AT3G04970	0.638783	1.01506	1.04759	1.32014	0.907078	0.953459
AT2G26500	1817.94	10.2353	70.2747	9.17353	251.328	191.777			AT2G26500	3.25982	1.05058	1.85294	1.00747	2.40196	2.28506
AT5G27740	21.3529	25.5294	3.97993	17.9913	13.5297	15.185			AT5G27740	1.34933	1.42373	0.697224	1.27856	1.16226	1.20911
AT5G10200	10	21.5294	7.29956	7.5922	2.08467	2.48961			AT5G10200	1.04139	1.35275	0.919055	0.934104	0.489209	0.542776
AT4G09620	30.5294	31.7059	8.45297	3.84206	13.8884	6.40034			AT4G09620	1.49872	1.51463	0.975568	0.68503	1.17285	0.869251
AT5G23400	7	15.1176	10.0961	6.17145	16.2976	18.1838			AT5G23400	0.90309	1.2073	1.04517	0.855607	1.23799	1.28293
AT2G23390	82.5294	11.2353	26.6838	52.4499	17.0076	9.19215			AT2G23390	1.92184	1.08761	1.44223	1.72795	1.25546	1.00827
AT2G30350	19.4118	12.5294	0	0.939248	15.9522	13.0764			AT2G30350	1.30988	1.13128	0	0.287633	1.22923	1.14849
AT4G16800	11.2941	24.2353	6.91561	40.202	9.39827	6.04382			AT4G16800	1.0897	1.40201	0.898484	1.61492	1.01696	0.847808
AT4G28450	30.4706	57.4706	11.0273	7.11363	5.08768	5.03116			AT4G28450	1.4979	1.76694	1.08017	0.909215	0.784452	0.780401
AT1G22630	202.647	1.15294	24.9816	2.34127	49.4331	34.0818			AT1G22630	2.30888	0.333032	1.41467	0.523912	1.70272	1.54508
AT5G35970	101.882	11.9412	6.62004	4.48453	5.69933	2.08487			AT5G35970	2.01234	1.11197	0.881957	0.73914	0.826032	0.489237
AT1G64660	5.47059	3.76471	4.58929	9.00773	167.194	80.8961			AT1G64660	0.810944	0.678036	0.747357	1.00034	2.22581	1.91326
AT3G49650	8.05882	4.52941	30.1403	3.83304	3.29895	2.38568			AT3G49650	0.957072	0.742679	1.49332	0.684221	0.633362	0.529646
AT4G17040	78.5882	26.5882	21.8828	22.7194	38.4266	26.3636			AT4G17040	1.90085	1.44072	1.35951	1.3751	1.59579	1.43717
AT5G58410	9.17647	20.8235	50.6606	46.3763	6.1092	3.02988			AT5G58410	1.0076	1.33892	1.71316	1.67556	0.851821	0.605292
AT1G74530	6	5.58824	7.8559	35.1011	6.77644	7.12146			AT1G74530	0.845098	0.818769	0.947233	1.55752	0.890781	0.909634
AT3G57300	23.2353	28.3529	93.7941	59.8789	8.13132	4.06158			AT3G57300	1.38445	1.46765	1.97678	1.78447	0.960534	0.704286
AT2G41250	22.5294	27.5882	59.8968	18.5798	3.01438	3.24193			AT2G41250	1.37161	1.45619	1.78459	1.29181	0.603619	0.627564
AT1G26090	14.9412	7	12.0546	5.5797	12.0517	6.88359			AT1G26090	1.20252	0.90309	1.11576	0.818206	1.11567	0.896724
AT4G01240	0.0411765	6.29412	25.2487	8.12537	4.20127	7.39079			AT4G01240	0.0175243	0.862973	1.41911	0.96025	0.716109	0.923803
AT5G48020	23.3529	49.9412	117.519	126.412	2.7867	4.44764			AT5G48020	1.38655	1.70707	2.07379	2.10521	0.578261	0.736208
AT5G44240	16.7647	42.1176	33.9228	59.6353	12.3274	8.37249			AT5G44240	1.24956	1.63466	1.54311	1.78273	1.12475	0.971855
AT4G33210	11.5294	16.3529	70.1843	35.5584	14.8091	7.82801			AT4G33210	1.09793	1.23937	1.85238	1.56299	1.19891	0.945863
AT5G57740	3.88235	23.9412	15.4551	39.204	6.26978	5.92284			AT5G57740	0.688629	1.39692	1.2163	1.60427	0.861521	0.840285
AT5G13030	51.6471	54.7059	57.9483	32.421	27.1055	19.76			AT5G13030	1.72137	1.7459	1.77047	1.52402	1.44879	1.31723
AT1G53580	30.6471	142.059	7.5171	32.1652	23.3176	86.8052			AT1G53580	1.50033	2.15551	0.930292	1.52068	1.38592	1.94352
AT3G44620	32	6.94118	26.4693	19.3454	43.4435	45.5007			AT3G44620	1.51851	0.899885	1.43885	1.30847	1.64781	1.66746
AT3G18480	36.1765	68.6471	152.7	72.3937	23.4507	22.1457			AT3G18480	1.57027	1.8429	2.18667	1.86566	1.38829	1.36447
AT5G53170	82.5294	32.8235	94.521	138.921	45.8165	22.0029			AT5G53170	1.92184	1.52922	1.9801	2.14588	1.6704	1.36178
AT3G20720	11.1176	14	22.2986	21.8761	3.57485	2.14889			AT3G20720	1.08342	1.17609	1.36733	1.35938	0.660377	0.498157
AT1G11400	26.1765	36.4706	5.18692	1.46634	7.87498	8.3281			AT1G11400	1.43419	1.57369	0.791475	0.392053	0.948168	0.969793
AT4G33370	0.147059	0.0470588	19.8342	5.91948	8.82372	7.80574			AT4G33370	0.0595857	0.0199711	1.31878	0.840073	0.992276	0.944766
AT5G09860	22.1176	20.0588	37.3509	14.5893	6.26929	7.95492			AT5G09860	1.36394	1.32343	1.58378	1.19283	0.861492	0.952062
AT5G26240	9.35294	16.2941	41.3291	42.7927	13.033	9.46434			AT5G26240	1.01506	1.2379	1.62664	1.6414	1.14715	1.01971
AT3G46610	30.3529	5	9.5818	4.32514	5.17479	1.96218			AT3G46610	1.49628	0.778151	1.02456	0.726331	0.790622	0.471611
AT4G38890	48.4706	58.7647	15.97	14.1667	7.98419	6.34081			AT4G38890	1.69435	1.77644	1.22968	1.18089	0.953479	0.865744
AT4G14110	21.1765	52.5294	1.57539	7.13507	8.29985	12.9539			AT4G14110	1.34589	1.72859	0.410843	0.910361	0.968476	1.1447
AT3G17900	17.4118	37.7647	22.5479	33.1715	8.60004	6.03389			AT3G17900	1.2651	1.58844	1.37195	1.53366	0.982273	0.847196
AT5G19750	58.7059	31.1176	1.02626	9.05379	0.561473	0.560273			AT5G19750	1.77602	1.50674	0.306695	1.00233	0.193534	0.193201
AT5G35980	18.8824	42.4118	36.0415	22.9153	14.641	10.5093			AT5G35980	1.29847	1.63761	1.56869	1.37868	1.19426	1.06105
AT1G54150	9.94118	16.2941	14.2456	10.6561	26.8967	23.296			AT1G54150	1.03906	1.2379	1.18314	1.06655	1.44555	1.38554
AT2G19450	8.70588	30.6471	1.26818	8.02522	5.85219	4.69142			AT2G19450	0.987035	1.50033	0.355677	0.955458	0.835829	0.75522
AT4G34270	25.2941	49.2353	6.81823	19.6144	6.51918	4.82819			AT4G34270	1.41986	1.70101	0.893108	1.31417	0.87617	0.765533
AT3G03070	32.7647	72.5294	2.02994	22.091	180.372	257.576			AT3G03070	1.52846	1.86646	0.481434	1.36344	2.25857	2.41259
AT5G17380	41.9412	212.235	15.8945	22.6186	16.8034	18.2186			AT5G17380	1.63287	2.32886	1.22775	1.37325	1.2505	1.28372
AT2G44660	4.52941	12.6471	5.4103	3.24264	5.82648	5.83184			AT2G44660	0.742679	1.13504	0.806878	0.627636	0.834197	0.834538
AT5G57960	51.8235	10.8235	10.0051	6.87513	29.2412	15.0137			AT5G57960	1.72283	1.07275	1.04159	0.896258	1.4806	1.20449
AT5G22830	49.7647	10.8824	22.4493	11.4273	8.59356	3.31149			AT5G22830	1.70556	1.0749	1.37013	1.09438	0.98198	0.634628
AT5G56580	7.35294	21.2353	20.827	62.3013	72.919	67.3311			AT5G56580	0.921839	1.34704	1.33899	1.80141	1.86876	1.83462
AT5G35360	123.824	143.353	29.2913	51.2983	9.0305	4.32045			AT5G35360	2.0963	2.15943	1.48132	1.71849	1.00132	0.725948
AT3G03305	6.35294	14.4706	4.25367	8.9794	3.79514	4.33807			AT3G03305	0.866461	1.18951	0.720463	0.999104	0.680801	0.727384
AT1G54100	40.6471	180.706	54.725	81.6159	0.220944	0.535374			AT1G54100	1.61958	2.25937	1.74605	1.91706	0.0866957	0.186214
ATCG00730	216.941	22.1176	2879.29	59.6638	6.72489	0.114653			ATCG00730	2.33834	1.36394	3.45944	1.78293	0.887892	0.0471397
AT4G16180	14.3529	28.2941	37.5302	53.1589	18.8611	13.2725			AT4G16180	1.18619	1.46678	1.5858	1.73367	1.298	1.1545
AT3G01360	7.76471	21.9412	0.347354	2.22698	17.0372	22.7596			AT3G01360	0.942737	1.36062	0.129482	0.508797	1.25617	1.37584
AT3G53900	37.1765	14.5882	6.9902	24.916	18.1028	14.3421			AT3G53900	1.5818	1.1928	0.902558	1.41357	1.2811	1.18588
AT2G16860	68.5294	82.6471	62.5704	44.3422	12.2849	11.8505			AT2G16860	1.84217	1.92245	1.80326	1.6565	1.12336	1.10892
AT5G16150	73.7059	68.9412	37.9483	85.1005	78.8107	25.6401			AT5G16150	1.87335	1.84473	1.59049	1.93501	1.90206	1.42554
AT2G38770	24.9412	36.1176	45.0665	27.5577	19.5541	9.98178			AT2G38770	1.41399	1.56958	1.66338	1.45572	1.3129	1.04067
AT1G42440	36.4118	55.5882	41.1884	25.5676	15.245	10.5355			AT1G42440	1.57301	1.75273	1.62519	1.42435	1.21072	1.06204
AT3G61710	15.7647	26.7059	26.7968	67.0308	12.6387	12.2848			AT3G61710	1.2244	1.44257	1.444	1.83271	1.13477	1.12336
AT3G02660	43.7059	14.1176	1.04459	4.61608	22.5279	12.8256			AT3G02660	1.65036	1.17948	0.310607	0.749434	1.37158	1.14068
AT3G26560	32.7059	48.9412	3.32388	5.54015	6.9865	3.88412			AT3G26560	1.52771	1.69846	0.635874	0.815587	0.902357	0.688787
AT3G49400	2.29412	4.52941	23.6255	28.9056	2.72093	1.67876			AT3G49400	0.517739	0.742679	1.39139	1.47575	0.570652	0.427934
AT1G05590	10.6471	6.35294	13.4704	10.1456	1.69223	1.3076			AT1G05590	1.06622	0.866461	1.16048	1.0471	0.430113	0.36316
ATCG01080	49.5882	8.94118	478.316	56.0976	84.0894	1.59791			ATCG01080	1.70405	0.997438	2.68062	1.75662	1.92988	0.414624
AT1G78620	25.4706	17.5882	9.21047	16.2195	21.2945	13.4152			AT1G78620	1.42276	1.26924	1.00905	1.23602	1.3482	1.15882
AT3G03630	62.5294	6	11.4701	10.1674	11.5603	6.75908			AT3G03630	1.80297	0.845098	1.09587	1.04795	1.099	0.88981
AT3G24430	139.471	7.23529	69.3988	20.9227	68.1438	12.7719			AT3G24430	2.14759	0.915679	1.84757	1.34089	1.83975	1.13899
AT4G17020	6.52941	10.0588	4.35005	21.98	4.01779	2.61783			AT4G17020	0.876761	1.04371	0.728358	1.36135	0.700513	0.558448
AT1G61780	86.9412	101.765	9.96043	40.687	46.9937	60.7846			AT1G61780	1.94419	2.01184	1.03983	1.62	1.68118	1.79088
AT2G26780	11.1765	22.6471	30.7008	32.4225	16.641	8.5686			AT2G26780	1.08552	1.37378	1.50107	1.52404	1.24652	0.980848
AT1G60430	10.7647	13.7059	3.55641	4.24783	11.4387	16.1884			AT1G60430	1.07058	1.16749	0.658623	0.71998	1.09477	1.23524
AT3G27000	14	33.7059	46.4557	49.4025	2.10591	1.4638			AT3G27000	1.17609	1.5404	1.67629	1.70245	0.492189	0.391605
AT1G48760	14.1765	23.4118	9.01959	7.64461	4.01468	2.81658			AT1G48760	1.18117	1.3876	1.00085	0.936746	0.700243	0.581674
AT1G50380	28.0588	40	17.8259	38.19	10.2714	5.38028			AT1G50380	1.46328	1.61278	1.27476	1.59318	1.05198	0.80484
AT3G06850	16.8235	15.2941	28.7407	48.2701	36.0468	18.7341			AT3G06850	1.25099	1.21203	1.47335	1.69258	1.56875	1.29522
AT1G63980	97.2941	144.118	24.3721	10.7742	16.5107	16.5921			AT1G63980	1.99253	2.16172	1.40436	1.07093	1.2433	1.24532
AT3G27180	39.9412	7.47059	37.9528	30.2544	12.1233	8.98273			AT3G27180	1.61216	0.927914	1.59054	1.49491	1.11804	0.999249
AT1G77180	82.9412	132.353	23.0657	14.5508	25.792	19.9375			AT1G77180	1.92398	2.125	1.3814	1.19175	1.42801	1.32092
AT4G24550	38.4118	76.5882	19.5976	54.7051	42.9847	42.9371			AT4G24550	1.59563	1.8898	1.31382	1.74589	1.6433	1.64283
AT4G17850	0	0.00588235	133.357	57.3356	5.34688	3.80295			AT4G17850	0	0.00254719	2.12826	1.76593	0.80256	0.681508
AT4G39820	27.4118	55.6471	8.43366	4.10548	6.20524	5.48534			AT4G39820	1.4535	1.75318	0.97468	0.708036	0.857648	0.811933
AT1G77300	18	27	25.4383	17.3906	9.15403	4.66803			AT1G77300	1.27875	1.44716	1.42223	1.2646	1.00664	0.753433
AT1G75100	24.1765	1.59412	7.89791	18.9308	1.8458	1.3902			AT1G75100	1.40099	0.41399	0.949288	1.29952	0.454205	0.378434
AT5G18410	16.8824	21.0588	67.1009	38.9584	11.3049	5.10321			AT5G18410	1.25242	1.34358	1.83315	1.60161	1.09008	0.785558
AT5G53140	98.5882	111.647	205.857	129.034	34.3982	62.2638			AT5G53140	1.99821	2.05172	2.31567	2.11406	1.54898	1.80116
AT1G10170	12.5882	28	4.28143	2.51175	5.95483	2.78446			AT1G10170	1.13316	1.4624	0.722752	0.545523	0.842286	0.578004
AT3G26700	11.8824	10.9412	8.57124	14.9096	5.47733	2.75155			AT3G26700	1.11	1.07705	0.980968	1.20166	0.811396	0.57421
AT1G73350	40.0588	29.1765	18.7682	44.2826	7.39496	8.47343			AT1G73350	1.61341	1.47967	1.29597	1.65593	0.924018	0.976507
AT5G61770	47	67.5882	39.7615	9.62352	20.2051	18.2813			AT5G61770	1.68124	1.83625	1.61025	1.02627	1.32644	1.28514
AT1G76340	12.8235	23.5882	5.76774	2.43286	3.5646	3.89024			AT1G76340	1.14062	1.39073	0.830444	0.535656	0.659403	0.689331
AT3G22845	60.4706	219.588	20.6096	45.5768	32.2976	52.8472			AT3G22845	1.78867	2.34358	1.33465	1.66817	1.52241	1.73116
AT4G31720	11.2941	13.4706	2.32502	2.85209	18.8548	25.0986			AT4G31720	1.0897	1.16049	0.521794	0.585696	1.29787	1.41662
AT4G17740	41.1765	7.64706	6.94604	20.3038	32.8758	15.6903			AT4G17740	1.62507	0.936868	0.900151	1.32846	1.52989	1.22246
AT2G17510	14.5294	23.0588	32.1671	47.4979	4.70414	2.42107			AT2G17510	1.19116	1.38127	1.52071	1.68572	0.75619	0.534162
AT4G19150	56.2941	66.8824	2.40916	5.86415	3.38163	3.89289			AT4G19150	1.75811	1.83176	0.532648	0.836587	0.641635	0.689565
AT3G25660	195.765	31.2941	44.0667	14.2584	9.9473	3.64579			AT3G25660	2.29395	1.50912	1.65386	1.18351	1.03931	0.66706
	78.5776	43.9229	104.482	28.5514	23.719	20.1215	#DIV/0!

## Sheet: PCOA without photosynthesis
Average expression of orthologs in Isoetes echinospora, Arabidopsis thaliana and Selaginella moellendorffii used for the PCOA analysis with photosynthesis genes removed
	Raw Values								Log10 expression
	Based on average expression of 17 different natural accessions (EMBL-EBI accession E-GEOD-53197)		Based on normalized, average read counts areported in Table S3: Mello, A., Efroni, I., Rahni, R. & Birnbaum, K. D. The Selaginella rhizophore has a unique transcriptional identity compared with root and shoot meristems. New Phytol. 222, 882–894 (2019).		This study
Accession	A_thaliana_aerial parts (TPM)	A_thaliana_root (TPM)	S_moellendorfii_leaf (Normalized, average read counts)	S_moellendorfii_root (Normalized, average read counts)	I_echinospora_leaf (TPM)	I_echinospora_root (TPM)			Accession	A_thaliana_aerial parts (TPM)	A_thaliana_root (TPM)	S_moellendorfii_leaf (Normalized, average read counts)	S_moellendorfii_root (Normalized, average read counts)	I_echinospora_leaf (TPM)	I_echinospora_root (TPM)
AT5G03555	6.76471	14	8.54096	3.44619	0.970685	0.680108			AT5G03555	0.890125	1.17609	0.979592	0.647988	0.294617	0.225337
AT2G32850	23.4118	64	49.1955	13.7886	12.5031	9.06107			AT2G32850	1.3876	1.81291	1.70067	1.16993	1.13043	1.00264
AT1G63100	12.2353	15.7059	3.97617	1.25981	0.186518	0.433924			AT1G63100	1.12173	1.22287	0.696895	0.354073	0.0742743	0.156526
AT2G15860	25.5294	42.8235	83.1582	46.982	14.0068	14.8973			AT2G15860	1.42373	1.64171	1.9251	1.68108	1.17629	1.20132
AT5G14520	40	71.5294	63.454	20.9247	13.5487	12.8016			AT5G14520	1.61278	1.86051	1.80925	1.34093	1.16282	1.13993
AT5G17070	42.8824	44.8824	16.8086	12.0288	24.256	30.8522			AT5G17070	1.64229	1.66165	1.25063	1.1149	1.40236	1.50314
AT3G05670	20.0588	41.1765	0	1.07797	8.33874	5.25572			AT3G05670	1.32343	1.62507	0	0.31764	0.970288	0.796278
AT1G16280	15.7647	15.5294	17.0912	22.5933	25.3963	17.3074			AT1G16280	1.2244	1.21826	1.25747	1.37279	1.42154	1.26263
AT4G27490	7.88235	14.2353	3.52698	3.20067	9.39689	11.2336			AT4G27490	0.948528	1.18285	0.655808	0.623319	1.0169	1.08755
AT1G75670	13.7647	21	9.48676	5.6395	4.90059	6.69688			AT1G75670	1.16922	1.34242	1.02064	0.822135	0.770895	0.886315
AT3G28460	45.5882	5.11765	2.79666	11.6572	20.9112	9.41444			AT3G28460	1.66828	0.786584	0.579402	1.10234	1.34067	1.01764
AT1G50240	5.35294	8.47059	1.33371	0.47405	0.339193	0.593985			AT1G50240	0.802975	0.976377	0.368048	0.168512	0.126843	0.202484
AT2G33800	463.941	19.1765	34.4496	1.28671	78.4673	45.5901			AT2G33800	2.6674	1.30485	1.54961	0.35921	1.90019	1.66829
AT5G04740	66.8235	351.706	0.348621	20.9896	50.6326	70.1578			AT5G04740	1.83138	2.54741	0.12989	1.34222	1.71292	1.85222
AT5G62140	27.4706	1.51765	3.74606	7.69082	12.4173	7.44583			AT5G62140	1.4544	0.400995	0.676333	0.939061	1.12767	0.926642
AT5G20660	23.1765	51.4118	5.51616	12.2771	7.60989	5.82496			AT5G20660	1.38339	1.71943	0.813992	1.1231	0.934998	0.8341
AT5G16300	22.6471	46.1176	32.4473	27.4195	11.872	9.32725			AT5G16300	1.37378	1.67318	1.52436	1.45362	1.10965	1.01398
AT1G65260	236.471	36.8235	43.1304	32.2831	105.407	48.0706			AT1G65260	2.37561	1.57776	1.64474	1.52222	2.02697	1.69082
AT3G22200	41.7059	222.647	213.831	366.411	110.456	123.085			AT3G22200	1.63049	2.34956	2.3321	2.56515	2.0471	2.09372
AT4G15530	31.2941	8.23529	61.2019	43.7608	43.5324	19.1054			AT4G15530	1.50912	0.965451	1.7938	1.6509	1.64868	1.30331
AT3G07400	10.4118	12.4706	15.689	26.1163	4.94971	3.43213			AT3G07400	1.05735	1.12939	1.22243	1.43323	0.774496	0.646612
AT3G04600	53.6471	81.1765	1.07283	2.13975	1.11305	0.859173			AT3G04600	1.73757	1.91475	0.316565	0.496895	0.324909	0.26932
AT3G25545	15	27.4118	1.64442	1.93091	3.35762	5.56746			AT3G25545	1.20412	1.4535	0.422331	0.467002	0.63925	0.817398
AT3G15410	20.5294	37.2353	59.7076	29.8728	5.3428	3.34559			AT3G15410	1.33303	1.58246	1.78324	1.48958	0.802281	0.638049
AT5G51340	10.7647	19.8824	50.592	27.3421	6.60614	5.40154			AT5G51340	1.07058	1.31978	1.71258	1.45243	0.881165	0.806284
AT4G13550	25.1176	14.0588	26.1754	11.8796	18.9167	5.4099			AT4G13550	1.41693	1.17779	1.43418	1.1099	1.29922	0.806851
AT5G44740	2.88235	2.25294	8.43236	6.41514	5.00807	3.5619			AT5G44740	0.589095	0.512276	0.97462	0.870119	0.778735	0.659146
AT1G02140	234.706	348.235	2.94066	3.56568	60.1218	105.389			AT1G02140	2.37237	2.54312	0.595569	0.659506	1.7862	2.0269
AT5G07810	4.64706	8.88235	4.62384	4.96191	4.36906	1.51669			AT5G07810	0.751822	0.99486	0.750033	0.775385	0.729898	0.400829
AT1G01770	12.8235	8.23529	0.579244	6.47828	2.15675	2.93714			AT1G01770	1.14062	0.965451	0.198449	0.873801	0.49924	0.595181
AT1G24706	22.6471	23.8824	184.752	79.391	7.66629	4.39021			AT1G24706	1.37378	1.39589	2.26893	1.90521	0.937833	0.731606
AT2G24860	22.2353	6.88235	2.3834	4.39297	3.67801	4.07549			AT2G24860	1.36615	0.896656	0.529353	0.731828	0.670061	0.705478
AT5G13070	24.8824	47.4118	1.16761	2.34536	17.6733	20.3393			AT5G13070	1.413	1.68495	0.33598	0.524443	1.27122	1.32918
AT3G07560	24.7647	46.1176	50.8287	83.7085	44.4681	53.3462			AT3G07560	1.41103	1.67318	1.71457	1.92793	1.65771	1.73517
AT5G39940	14.8235	7.35294	9.63837	18.743	3.332	2.43558			AT5G39940	1.1993	0.921839	1.02687	1.29541	0.636688	0.536
AT3G21350	14.8824	21.4118	24.2971	8.55012	23.0415	17.2856			AT3G21350	1.20091	1.35048	1.40307	0.980009	1.38096	1.26211
AT3G63220	4.64706	8.70588	2.16396	1.09681	4.07014	5.99573			AT3G63220	0.751822	0.987035	0.500231	0.321559	0.70502	0.844833
AT5G06830	26.2353	39.6471	17.9587	21.8578	6.02422	5.46376			AT5G06830	1.43513	1.60903	1.27781	1.35904	0.846598	0.810485
AT1G43190	42.0588	43	33.2115	45.0562	39.1378	26.5338			AT1G43190	1.63406	1.64345	1.53417	1.66329	1.60355	1.43987
AT5G53800	47.4706	78.4118	54.5783	11.4415	3.53143	2.97642			AT5G53800	1.68548	1.89988	1.74491	1.09487	0.656236	0.599492
AT5G54750	40.7059	96.9412	12.2698	49.4504	22.2684	32.8118			AT5G54750	1.6202	1.99097	1.12286	1.70286	1.36677	1.52907
AT5G43940	195.706	292.294	28.6657	40.6125	43.2176	25.589			AT5G43940	2.29382	2.4673	1.47225	1.61922	1.64559	1.4247
AT3G55960	19.5882	34.0588	0	0.034959	2.27	3.20021			AT3G55960	1.31362	1.5448	0	0.0149231	0.514547	0.623271
AT4G33520	25	7.11765	89.8025	142.611	5.4914	4.74158			AT4G33520	1.41497	0.90943	1.9581	2.15719	0.812338	0.759031
AT4G33100	6.58824	25.9412	0.329706	0.668902	2.88106	2.92388			AT4G33100	0.880141	1.43042	0.123756	0.222431	0.58895	0.593716
AT3G07480	83.2941	281.471	5.34147	6.34158	44.7587	66.5151			AT3G07480	1.9258	2.45097	0.80219	0.86579	1.66047	1.8294
AT4G18230	9.23529	9.23529	1.88206	4.93351	8.97906	7.26989			AT4G18230	1.0101	1.0101	0.459704	0.773312	0.99909	0.9175
AT3G18890	219.588	4	420.794	38.7505	8.26664	2.48736			AT3G18890	2.34358	0.69897	2.6251	1.59934	0.966922	0.542497
AT5G28740	42.1765	60.5882	57.0412	10.4659	13.817	10.5748			AT5G28740	1.63525	1.7895	1.76374	1.05941	1.17076	1.06351
AT4G31210	18.2353	9.94118	0.905664	3.13812	7.11675	3.23315			AT4G31210	1.2841	1.03906	0.280046	0.616803	0.909382	0.626664
AT3G16730	6.94118	8.17647	0.756718	2.62114	0.241934	1.26659			AT3G16730	0.899885	0.962676	0.244702	0.558846	0.0940985	0.355374
AT1G08710	9.76471	15.2353	5.16386	10.6732	4.60047	6.07792			AT1G08710	1.032	1.21046	0.789853	1.06719	0.748225	0.849905
AT1G69500	0.0235294	0	54.1106	3.2968	10.7087	0.011209			AT1G69500	0.0101003	0	1.74124	0.633145	1.06851	0.00484093
AT5G66420	29.3529	74.3529	13.0185	25.9185	6.20421	8.26097			AT5G66420	1.4822	1.8771	1.1467	1.43005	0.857586	0.966656
AT4G35250	189.353	9.05882	16.8456	10.2983	44.6601	21.9737			AT4G35250	2.27956	1.00255	1.25153	1.05302	1.65954	1.36123
AT2G41530	41.4118	57	15.353	49.429	38.7015	28.6282			AT2G41530	1.62749	1.76343	1.2136	1.70268	1.59881	1.47171
AT3G10530	24.1765	30.7059	17.1392	6.86539	9.85415	7.98803			AT3G10530	1.40099	1.50114	1.25862	0.89572	1.0356	0.953665
AT5G52220	8.58824	8.17647	0.409214	1.27194	6.44021	8.83576			AT5G52220	0.981739	0.962676	0.148977	0.356397	0.871585	0.992808
AT3G44330	44.1765	95.9412	19.0897	26.4241	10.8747	14.7083			AT3G44330	1.65491	1.98651	1.30297	1.43813	1.07462	1.19613
AT4G25315	9.76471	15.7059	4.05273	5.58424	7.20787	7.6489			AT4G25315	1.032	1.22287	0.703526	0.818506	0.91423	0.936961
AT5G44370	5.58824	8.35294	4.68671	9.10602	3.83118	3.75387			AT5G44370	0.818769	0.970948	0.754861	1.00458	0.684053	0.677048
AT4G19490	11.5882	26.4118	25.846	19.8471	5.4985	2.97924			AT4G19490	1.09996	1.43794	1.42888	1.31904	0.812813	0.599801
AT1G22860	8.64706	18	76.911	68.7022	11.597	7.39495			AT1G22860	0.984395	1.27875	1.8916	1.84325	1.10027	0.924018
AT2G15900	11.4706	17.4118	39.1554	57.9435	11.5572	9.61517			AT2G15900	1.09589	1.2651	1.60374	1.77044	1.09889	1.02593
AT2G46090	26.1765	12.4706	14.4677	13.9828	11.1595	9.4119			AT2G46090	1.43419	1.12939	1.18943	1.17559	1.08492	1.01753
AT5G54770	4888.88	139.882	89.809	83.3899	180.815	95.6398			AT5G54770	3.6893	2.14886	1.95813	1.92629	2.25963	1.98516
AT5G56930	7.94118	13.1765	1.05483	2.81734	3.23367	3.76466			AT5G56930	0.951395	1.15157	0.312775	0.581761	0.626717	0.678032
AT5G03080	23.2353	65.5882	1.90505	12.6108	12.6676	13.0681			AT5G03080	1.38445	1.8234	0.463153	1.13388	1.13569	1.14824
AT5G53460	92.9412	639.706	137.629	164.869	11.876	17.3353			AT5G53460	1.97286	2.80666	2.14185	2.21977	1.10978	1.26329
AT5G58560	10.8824	18.5882	1.72219	6.16261	2.98023	5.04876			AT5G58560	1.0749	1.292	0.434918	0.855072	0.599908	0.781666
AT1G71500	420.176	11.1765	34.1855	2.32315	183.075	103.884			AT1G71500	2.62446	1.08552	1.54636	0.52155	2.26499	2.02071
AT3G19720	41.5882	14.1176	67.6019	36.7224	7.99991	2.84363			AT3G19720	1.62929	1.17948	1.83634	1.5766	0.954238	0.584741
AT3G10050	51.1176	63.8824	16.3793	21.2802	11.983	9.49693			AT3G10050	1.71698	1.81213	1.24003	1.34792	1.11338	1.02106
AT3G52940	12.5882	23.2941	10.49	11.633	17.7251	26.6348			AT3G52940	1.13316	1.3855	1.06032	1.10151	1.27242	1.44146
AT3G17465	42.5882	81.3529	11.1253	13.8477	11.6876	13.2639			AT3G17465	1.63937	1.91568	1.08369	1.17166	1.10338	1.15424
AT5G21482	11.8235	3.76471	12.6499	49.0714	8.60508	2.99076			AT5G21482	1.10801	0.678036	1.13513	1.69959	0.982501	0.601056
AT5G56760	34.1176	107.059	22.4245	7.55153	25.4932	26.2493			AT5G56760	1.54553	2.03366	1.36967	0.932044	1.42313	1.43535
AT3G49640	7.64706	9.70588	8.31659	40.3536	6.21913	5.66217			AT3G49640	0.936868	1.02962	0.969257	1.61651	0.858485	0.823616
AT1G59760	22.8824	34.7647	34.0541	45.6495	11.7133	7.00239			AT1G59760	1.37808	1.55345	1.54474	1.66885	1.10426	0.90322
AT3G20810	6.24706	17.0588	5.42054	6.69661	4.98988	4.41418			AT3G20810	0.860162	1.25669	0.807571	0.886299	0.777418	0.733533
AT4G35800	29.5882	46.2941	187.387	96.5755	26.077	10.4301			AT4G35800	1.48555	1.67481	2.27505	1.98934	1.4326	1.05805
AT1G09230	13.8824	11.4118	2.71171	11.0825	3.1179	1.67961			AT1G09230	1.17267	1.09383	0.569574	1.08216	0.614676	0.428071
AT5G24300	96.2353	22.2941	39.8147	69.0581	103.253	15.186			AT5G24300	1.98782	1.36725	1.61082	1.84546	2.01809	1.20914
AT5G17410	5.29412	8.70588	8.9614	8.63478	3.37642	2.61791			AT5G17410	0.798935	0.987035	0.998321	0.983842	0.641119	0.558457
AT1G11680	36.9412	89.7647	18.8559	13.9322	91.015	95.1825			AT1G11680	1.57911	1.95792	1.29789	1.17412	1.96386	1.9831
AT1G21840	4.58824	5.64706	14.1732	9.36584	9.53843	10.3361			AT1G21840	0.747275	0.82263	1.18108	1.0156	1.02278	1.05446
AT5G41800	2.64118	7.64706	12.8524	31.8553	1.00082	0.244372			AT5G41800	0.561242	0.936868	1.14153	1.51661	0.301209	0.0949502
AT1G73820	30.1765	31.2353	20.3241	60.1001	12.7109	17.1362			AT1G73820	1.49383	1.50833	1.32887	1.78604	1.13707	1.25855
AT5G52980	14.1176	33.2353	12.8187	20.2227	25.0099	28.9651			AT5G52980	1.17948	1.53447	1.14047	1.3268	1.41514	1.47662
AT5G01960	9.70588	20.9412	30.4007	93.8939	24.2398	23.3069			AT5G01960	1.02962	1.34126	1.49694	1.97724	1.40209	1.38573
AT5G16280	10.1176	18.1765	49.3566	20.7274	5.03275	3.38276			AT5G16280	1.04601	1.28277	1.70206	1.33701	0.780515	0.641748
AT5G22800	91.6471	12.1176	40.3661	35.5534	12.3867	3.77631			AT5G22800	1.96683	1.11786	1.61664	1.56293	1.12667	0.679092
AT5G59960	11.9412	26.1176	9.68888	61.1607	35.4508	38.7821			AT5G59960	1.11197	1.43325	1.02893	1.79352	1.56171	1.59969
AT2G38025	35.5882	9.58824	2.00671	6.85452	10.4505	9.61749			AT2G38025	1.56334	1.02482	0.478091	0.895119	1.05883	1.02602
AT5G66050	30.8235	27.3529	127.205	89.1253	44.0996	30.2356			AT5G66050	1.50275	1.4526	2.10791	1.95485	1.65417	1.49465
AT5G18940	18.8235	28.4118	35.6718	43.7324	5.01649	4.83119			AT5G18940	1.29718	1.46852	1.56433	1.65062	0.779343	0.765757
AT3G63190	465.647	33.8824	31.8444	7.38828	25.7168	9.06827			AT3G63190	2.66899	1.54261	1.51646	0.923673	1.42678	1.00295
AT2G22640	35.5294	33.5882	5.03598	7.51518	0.677551	1.83156			AT2G22640	1.56264	1.53893	0.780748	0.930194	0.224676	0.452025
AT5G55060	8.70588	21.2941	56.8148	116.788	3.74022	3.61022			AT5G55060	0.987035	1.34819	1.76204	2.0711	0.675798	0.663722
AT5G38460	4	8.05882	3.01636	15.1709	0.34165	0.264828			AT5G38460	0.69897	0.957072	0.603832	1.20873	0.127639	0.102031
AT2G27020	159.588	313.235	34.3956	56.6638	53.2926	75.536			AT2G27020	2.20571	2.49725	1.54895	1.7609	1.73474	1.88387
AT2G39810	23.7059	32.7647	38.739	23.416	0.597792	0.336467			AT2G39810	1.3928	1.52846	1.59922	1.38767	0.20352	0.125958
AT5G04490	10.1765	0.923529	4.52035	5.94303	7.91264	4.68212			AT5G04490	1.0483	0.284099	0.741966	0.841549	0.950007	0.75451
AT5G14050	40.4706	45.1765	7.31508	3.53093	6.40668	6.89468			AT5G14050	1.61774	1.66442	0.919866	0.656188	0.869623	0.897334
AT5G51430	12.5882	31.6471	26.3367	25.9618	8.68105	8.64068			AT5G51430	1.13316	1.51384	1.43675	1.43075	0.985922	0.984108
AT3G56330	29.6471	3.76471	46.6342	14.6898	7.61562	3.5607			AT3G56330	1.48639	0.678036	1.67792	1.19562	0.935287	0.659032
AT1G60550	85.2941	8.17647	39.9358	22.6797	9.49949	6.35427			AT1G60550	1.93598	0.962676	1.6121	1.37438	1.02117	0.866539
AT4G01050	300.529	10.0588	51.5987	86.6326	197.074	58.2589			AT4G01050	2.47933	1.04371	1.72098	1.94267	2.29683	1.77275
AT3G24570	42.1176	42.4118	32.2549	11.1488	9.9735	5.57413			AT3G24570	1.63466	1.63761	1.52186	1.08453	1.04034	0.817839
AT3G20320	34.5294	21.5294	19.9691	39.9475	6.62328	4.6923			AT3G20320	1.55059	1.35275	1.32158	1.61223	0.882142	0.755288
AT4G21445	82.0588	0.0705882	0.552756	0.524372	61.877	43.8679			AT4G21445	1.91939	0.0296225	0.191103	0.183091	1.79849	1.65194
AT2G39550	6.52941	20.4706	19.5876	6.60703	3.58444	3.87028			AT2G39550	0.876761	1.33184	1.31361	0.881215	0.661287	0.687554
AT4G07990	14.2353	24.4118	1.67489	8.77821	14.0931	14.6302			AT4G07990	1.18285	1.40503	0.427306	0.990259	1.17878	1.19396
AT3G52960	641.353	197.588	20.3395	22.1125	247.271	86.1534			AT3G52960	2.80777	2.29795	1.32918	1.36385	2.39493	1.94028
AT5G49400	36.4118	43.3529	9.75321	3.53278	12.21	15.0861			AT5G49400	1.57301	1.64692	1.03154	0.656365	1.1209	1.20645
AT5G06160	51.1765	68.9412	55.5764	45.687	26.7874	24.9121			AT5G06160	1.71747	1.84473	1.75264	1.6692	1.44385	1.4135
AT5G24850	9.41176	21.7059	69.0578	37.6912	7.92836	3.35431			AT5G24850	1.01752	1.35614	1.84546	1.58761	0.950772	0.63892
AT1G26640	14.6471	36.2353	3.24982	23.5027	6.23106	4.14425			AT1G26640	1.19443	1.57095	0.628371	1.38921	0.859202	0.711322
AT2G42810	16.8824	31.6471	112.997	43.4299	23.7074	20.873			AT2G42810	1.25242	1.51384	2.05689	1.64768	1.39283	1.33991
AT5G18140	11.2353	3.58824	7.30786	4.88444	3.97065	3.25593			AT5G18140	1.08761	0.661646	0.919489	0.769705	0.696413	0.628995
AT1G12520	19.8824	26.8824	6.7412	47.8916	43.9009	30.0383			AT1G12520	1.31978	1.44533	0.888808	1.68923	1.65225	1.4919
AT1G03110	13.7059	21.0588	9.8872	11.6155	1.95508	1.80952			AT1G03110	1.16749	1.34358	1.03692	1.10091	0.470569	0.448632
AT3G02420	5.11765	16.1765	5.04704	23.3885	5.07622	5.09401			AT3G02420	0.786584	1.23493	0.781543	1.38719	0.783634	0.784903
AT3G05320	5.94118	7.58824	0.813216	3.90915	3.56722	2.59367			AT3G05320	0.841433	0.933904	0.25845	0.691006	0.659652	0.555538
AT5G08160	21.2941	75.2353	19.5735	52.3103	7.25519	12.6905			AT5G08160	1.34819	1.88216	1.31331	1.72681	0.916727	1.13642
AT4G24270	21.4706	32.4706	58.0578	24.2474	9.23264	4.22837			AT4G24270	1.35161	1.52466	1.77128	1.40222	1.00999	0.718366
AT5G17670	105.647	6.47059	5.2915	3.23335	45.6068	23.1245			AT5G17670	2.02795	0.873355	0.798754	0.626684	1.66845	1.38246
AT3G26710	181.941	4.70588	6.20686	5.97639	40.6474	26.9336			AT3G26710	2.26231	0.756323	0.857746	0.843631	1.61959	1.44613
AT1G54990	29.2353	66.2941	101.312	16.8701	6.29498	6.86425			AT1G54990	1.48051	1.82798	2.00993	1.25213	0.863024	0.895658
AT3G20550	22.2353	34.5882	5.39691	2.86822	7.25719	7.69676			AT3G20550	1.36615	1.55131	0.80597	0.587511	0.916832	0.939358
AT3G29320	482.235	45.5294	109.453	230.248	2.06596	1.54861			AT3G29320	2.68416	1.66773	2.04318	2.36408	0.486567	0.406304
AT1G02080	16.1765	30.7059	288.991	99.6292	11.7506	4.09515			AT1G02080	1.23493	1.50114	2.46238	2.00272	1.10553	0.707157
AT2G37020	29.4706	24.7647	1.3878	21.6507	10.3212	13.038			AT2G37020	1.48388	1.41103	0.377998	1.35508	1.05389	1.14731
AT5G66470	121.353	13.3529	36.0577	16.4687	14.1644	8.29204			AT5G66470	2.08761	1.15694	1.56888	1.24226	1.18082	0.968111
AT3G07760	7.11765	18.7059	13.7658	10.2369	34.6667	40.8184			AT3G07760	0.90943	1.2946	1.16926	1.05065	1.55226	1.62137
AT2G39570	19.3529	24.4118	78.3978	37.1355	18.294	13.4479			AT2G39570	1.30863	1.40503	1.89981	1.58133	1.28542	1.1598
AT3G25100	4.41176	3.47059	3.38817	3.71791	0.214583	0.753103			AT3G25100	0.733339	0.650365	0.642283	0.67375	0.0844272	0.243807
AT1G80950	12.4706	22.1176	12.6135	16.8125	8.04706	9.61966			AT1G80950	1.12939	1.36394	1.13397	1.25072	0.956507	1.02611
AT2G26280	29.3529	35.1176	208.746	81.9469	56.7262	46.1465			AT2G26280	1.4822	1.55772	2.32169	1.9188	1.76137	1.67345
AT1G77350	67.7059	139.294	2.328	4.76444	19.0227	30.3532			AT1G77350	1.83699	2.14704	0.522184	0.760757	1.30152	1.49628
AT4G04614	29.3529	27.1176	4.63522	3.22575	8.76422	9.4757			AT4G04614	1.4822	1.44898	0.750911	0.625904	0.989637	1.02018
AT2G31440	12.0588	15.0588	2.18954	12.4179	13.9998	14.2576			AT2G31440	1.1159	1.20571	0.503728	1.12768	1.17608	1.18349
AT1G62850	20.5294	11.7059	2.54462	5.12017	49.967	34.6304			AT1G62850	1.33303	1.104	0.54957	0.786764	1.70729	1.55182
AT1G11020	12.2353	24.6471	6.50489	23.9508	15.8444	16.7043			AT1G11020	1.12173	1.40904	0.875344	1.39709	1.22645	1.24808
AT1G79350	21.8824	32.5882	23.8643	11.7531	6.68197	3.69873			AT1G79350	1.3595	1.52619	1.39558	1.10562	0.885473	0.67198
AT2G23090	77.4118	184.882	168.035	56.768	78.5714	178.658			AT2G23090	1.89438	2.26924	2.22798	1.76169	1.90076	2.25445
AT5G39840	13.9412	18.2353	3.22602	2.89169	4.1182	2.75161			AT5G39840	1.17438	1.2841	0.625931	0.590139	0.709117	0.574217
AT3G29090	24.8235	36.5294	8.21935	28.8188	28.2904	21.6988			AT3G29090	1.41202	1.57437	0.9647	1.47449	1.46672	1.356
AT5G51010	160.882	7.64706	30.9389	14.3063	74.9713	41.7277			AT5G51010	2.2092	0.936868	1.50432	1.18487	1.88065	1.63071
AT5G43430	23.7059	43.4118	20.5907	29.4497	24.0536	31.4928			AT5G43430	1.3928	1.6475	1.33427	1.48358	1.39887	1.51179
AT3G24495	7	8.35294	10.0834	12.1922	0.597821	0.475108			AT3G24495	0.90309	0.970948	1.04467	1.12032	0.203528	0.168824
AT3G03380	29.5294	60.8235	82.0423	81.7464	12.0053	6.68179			AT3G03380	1.48472	1.79115	1.9193	1.91775	1.11412	0.885462
AT5G41560	6.41176	16.9412	15.998	15.8155	47.8943	65.8609			AT5G41560	0.869922	1.25385	1.2304	1.22571	1.68926	1.82517
AT1G56350	7.05882	10.5882	15.2876	3.88294	2.3946	1.67847			AT1G56350	0.906272	1.06402	1.21186	0.688682	0.530788	0.427887
AT4G32580	0.0411765	0.0235294	7.35506	3.51535	6.82526	7.53702			AT4G32580	0.0175243	0.0101003	0.921949	0.654692	0.893499	0.931306
AT5G08050	244.529	13.3529	37.8683	3.05785	117.774	73.6105			AT5G08050	2.3901	1.15694	1.5896	0.608296	2.07472	1.8728
AT1G23230	9.35294	19	53.8474	36.7076	4.71445	1.97172			AT1G23230	1.01506	1.30103	1.73916	1.57643	0.756975	0.473008
AT5G01230	7.47059	10.4706	12.8592	35.4531	4.09183	4.12097			AT5G01230	0.927914	1.05959	1.14174	1.56173	0.706874	0.709352
AT2G16710	50.2353	53.3529	0	0.23987	0.993633	0.502607			AT2G16710	1.70957	1.73522	0	0.0933762	0.299645	0.176845
AT4G30310	35.7059	25.2353	12.1039	14.1113	25.7935	16.8861			AT4G30310	1.56474	1.41889	1.1174	1.1793	1.42803	1.25252
AT1G25570	17.4118	37.4118	303.06	40.2416	2.62928	2.18765			AT1G25570	1.2651	1.58446	2.48296	1.61534	0.55982	0.503471
AT2G27290	255.294	15.4118	4.96553	6.47873	87.4847	74.3866			AT2G27290	2.40874	1.21516	0.775649	0.873828	1.94687	1.87729
AT3G02060	35.7647	9.58824	23.4823	9.38049	5.50018	2.46182			AT3G02060	1.56543	1.02482	1.38885	1.01622	0.812926	0.539304
AT5G43670	6.05882	12.8824	6.64878	11.7938	20.3693	19.1922			AT5G43670	0.848732	1.14246	0.883592	1.107	1.32979	1.30518
AT3G20440	18.2941	5.64706	5.82405	9.65772	1.91704	1.34747			AT3G20440	1.28542	0.82263	0.834042	1.02766	0.464942	0.3706
AT2G48120	116.882	24.2353	11.4584	17.8874	12.4199	9.36374			AT2G48120	2.07145	1.40201	1.09546	1.27617	1.12775	1.01552
AT1G67410	4.11765	9.17647	46.2573	28.2651	9.92046	12.2736			AT1G67410	0.70907	1.0076	1.67447	1.46635	1.03824	1.12299
AT4G02485	10.2941	9.47059	2.5745	21.2412	5.76814	6.7			AT4G02485	1.05285	1.01997	0.553215	1.34716	0.830469	0.88649
AT2G32970	18.4706	11.5882	9.76045	18.355	2.68956	1.94796			AT2G32970	1.28938	1.09996	1.03183	1.28679	0.566975	0.469522
AT2G26340	57.7647	6.17647	19.6382	10.3795	39.4776	17.8272			AT2G26340	1.76912	0.855911	1.31467	1.05612	1.60721	1.27479
AT4G34310	3.76471	6.94118	16.8501	35.9111	4.4322	4.57988			AT4G34310	0.678036	0.899885	1.25164	1.56716	0.734976	0.746625
AT2G22120	7.76471	20.0588	5.10923	14.0924	6.06602	5.95487			AT2G22120	0.942737	1.32343	0.785986	1.17876	0.849175	0.842289
AT5G55140	18.1765	30.6471	3.19647	8.76446	2.50386	3.58116			AT5G55140	1.28277	1.50033	0.622884	0.989648	0.544547	0.660975
AT5G19485	11.5882	20.1176	17.8562	30.1864	9.10006	10.2117			AT5G19485	1.09996	1.32465	1.27546	1.49397	1.00432	1.04967
AT4G11860	10.5882	24.7059	64.1909	40.2497	33.841	50.5181			AT4G11860	1.06402	1.41003	1.81419	1.61542	1.54209	1.71196
AT1G56090	8.11765	11.8235	30.2512	15.1956	30.2343	14.5846			AT1G56090	0.959883	1.10801	1.49487	1.2094	1.49463	1.1927
AT1G06900	36.7059	51	34.6697	29.4516	10.9234	6.61895			AT1G06900	1.57641	1.716	1.5523	1.48361	1.0764	0.881895
AT1G77710	119.765	235	5.73212	28.4958	0.963895	1.50393			AT1G77710	2.08194	2.37291	0.828152	1.46976	0.293118	0.398621
AT5G54290	33.2941	5.05882	11.8884	37.8241	92.661	81.7533			AT5G54290	1.53522	0.782388	1.1102	1.5891	1.97156	1.91779
AT5G21040	35.4706	41.5294	10.2448	3.94394	13.4835	9.87126			AT5G21040	1.56194	1.62869	1.05095	0.694073	1.16087	1.03628
AT1G78650	13.7647	17	8.64393	10.1453	4.16876	4.62174			AT1G78650	1.16922	1.25527	0.984254	1.04709	0.713387	0.749871
AT3G15351	12.9412	18.8824	3.66932	6.44438	9.15513	9.42682			AT3G15351	1.1443	1.29847	0.669253	0.871829	1.00669	1.01815
AT1G64960	6.58824	9.23529	4.2543	3.38074	1.07642	0.53097			AT1G64960	0.880141	1.0101	0.720515	0.641548	0.317315	0.184967
AT4G08550	0.0823529	0.0705882	23.1534	14.4362	32.6863	37.9133			AT4G08550	0.0343689	0.0296225	1.38298	1.18854	1.52745	1.5901
AT5G40530	9.41176	15.2353	5.71686	13.9648	20.8662	20.2531			AT5G40530	1.01752	1.21046	0.827166	1.17507	1.33977	1.32742
AT5G12860	156.294	62.2941	12.5677	19.662	21.7393	9.37469			AT5G12860	2.19671	1.80136	1.13251	1.31517	1.35678	1.01598
AT1G09010	32.3529	29.4706	50.2099	20.2633	3.5345	3.0573			AT1G09010	1.52313	1.48388	1.70935	1.32763	0.656529	0.608237
AT5G09920	43.8824	86.1176	18.7319	45.802	101.805	90.5087			AT5G09920	1.65208	1.94011	1.29517	1.67026	2.01201	1.96146
AT3G54630	0	0	12.3953	2.88011	0.194494	0.562124			AT3G54630	0	0	1.12695	0.588844	0.077184	0.193716
AT3G53010	1.24118	1.07059	4.42843	6.6878	3.08602	6.05655			AT3G53010	0.350476	0.316094	0.734674	0.885802	0.6113	0.848592
AT4G27040	19.7059	35.7647	11.3618	47.3832	9.5441	12.7709			AT4G27040	1.31609	1.56543	1.09208	1.68469	1.02301	1.13896
AT1G61150	22.2941	43	19.0155	24.8331	15.494	16.2318			AT1G61150	1.36725	1.64345	1.30137	1.41218	1.21733	1.23633
AT5G45140	10.7647	20.3529	91.8206	81.9198	5.4072	2.66719			AT5G45140	1.07058	1.32946	1.96764	1.91866	0.806668	0.564333
AT5G18660	402.353	6.64706	9.82536	2.33074	34.6725	21.1355			AT5G18660	2.60569	0.883494	1.03444	0.522541	1.55233	1.34509
AT2G15820	45.3529	8.17647	7.52969	10.6788	5.07631	2.07488			AT2G15820	1.66608	0.962676	0.930933	1.0674	0.78364	0.487829
AT5G40480	16.9412	21.8824	51.5272	31.7877	1.29304	0.911073			AT5G40480	1.25385	1.3595	1.72038	1.51571	0.360412	0.281277
AT4G20070	9.82353	32.8235	0.689327	21.2146	13.2105	5.7048			AT4G20070	1.03437	1.52922	0.227714	1.34664	1.15261	0.826386
AT5G08470	11.7647	9.11765	10.9664	16.405	4.53426	2.18924			AT5G08470	1.10601	1.00508	1.07796	1.24067	0.74306	0.503687
AT1G56423	16.8824	23.4118	11.2201	2.5495	10.7645	12.1278			AT1G56423	1.25242	1.3876	1.08707	0.550167	1.07057	1.11819
AT2G34630	30.9412	74.1176	10.8479	5.72332	22.583	15.117			AT2G34630	1.50435	1.87574	1.07364	0.827584	1.3726	1.20728
AT2G35130	38.7647	0.235294	40.6522	10.2883	15.6019	5.95978			AT2G35130	1.5995	0.0917704	1.61964	1.05263	1.22016	0.842595
AT3G57990	52.8824	18.8235	4.46617	5.31022	11.1166	8.63104			AT3G57990	1.73145	1.29718	0.737683	0.800045	1.08338	0.983673
AT1G02090	17.0588	27.9412	32.8249	15.2846	66.1849	79.467			AT1G02090	1.25669	1.46152	1.52924	1.21178	1.82727	1.90562
AT1G12244	61.1765	9.17647	2.90911	3.5962	7.64579	5.50935			AT1G12244	1.79363	1.0076	0.592077	0.662399	0.936805	0.813538
AT1G28140	84.9412	18.7647	34.5881	37.2747	48.1575	27.3663			AT1G28140	1.9342	1.29589	1.5513	1.58291	1.69159	1.4528
AT1G32550	134.824	7.64706	5.75968	1.97065	8.47427	5.60099			AT1G32550	2.13298	0.936868	0.829926	0.472851	0.976546	0.819609
AT2G38740	21.8235	64.2941	0	3.17928	6.32012	5.26544			AT2G38740	1.35838	1.81487	0	0.621102	0.864518	0.796952
AT3G59400	16.4059	0.629412	39.186	16.4417	110.635	76.2412			AT3G59400	1.2407	0.212031	1.60407	1.24159	2.0478	1.88785
AT1G04200	5.05882	14.7647	33.5869	51.0731	13.2817	14.6495			AT1G04200	0.782388	1.19769	1.53891	1.71661	1.15478	1.1945
AT5G64050	121.353	37.6471	30.6283	19.5315	4.09478	2.38103			AT5G64050	2.08761	1.58712	1.50008	1.31242	0.707125	0.529049
AT3G43230	14.4118	29.9412	19.3364	37.2839	18.8997	22.6158			AT3G43230	1.18785	1.49054	1.30827	1.58302	1.29885	1.3732
AT5G63610	9.76471	20.0588	21.7455	5.85574	10.4605	9.25305			AT5G63610	1.032	1.32343	1.3569	0.836054	1.0592	1.01085
AT1G16070	3	8.82353	19.4693	2.76559	0.453026	1.19197			AT1G16070	0.60206	0.992268	1.3111	0.575833	0.162274	0.340835
AT5G12260	7.70588	14.4118	3.30998	4.79645	4.20879	4.0697			AT5G12260	0.939813	1.18785	0.634476	0.763162	0.716737	0.704982
AT4G10180	25.8235	20.3529	148.753	62.9171	11.0782	17.606			AT4G10180	1.42852	1.32946	2.17538	1.80562	1.082	1.26965
AT5G62940	4.05882	3.41176	5.43737	0.347784	34.2978	14.6842			AT5G62940	0.70405	0.644612	0.808708	0.12962	1.54775	1.19546
AT4G29720	23.4118	30.7059	3.67097	5.2789	14.6373	10.2766			AT4G29720	1.3876	1.50114	0.669408	0.797884	1.19416	1.05218
AT3G07680	58.8235	159.412	54.0311	23.2298	46.9476	73.9646			AT3G07680	1.77687	2.20524	1.74061	1.38435	1.68077	1.87486
AT2G05830	20.6471	44.6471	4.5928	7.74812	36.0574	23.8859			AT2G05830	1.3354	1.65941	0.74763	0.941914	1.56888	1.39595
AT5G48640	18.8824	27.4118	23.0413	49.0696	43.3088	42.7436			AT5G48640	1.29847	1.4535	1.38096	1.69957	1.64649	1.64091
AT5G51220	11.7059	27.8235	2.2476	5.72766	15.4844	15.9327			AT5G51220	1.104	1.45975	0.511563	0.827864	1.21707	1.22873
AT1G73320	3.70588	4.23529	0	2.76467	5.02982	5.23298			AT1G73320	0.672641	0.718941	0	0.575726	0.780304	0.794695
AT5G16780	34.1765	42.9412	226.038	18.3288	13.636	10.9238			AT5G16780	1.54625	1.64287	2.3561	1.2862	1.16542	1.07642
AT5G54830	13.4706	30.4706	11.6009	8.9327	5.07856	4.23858			AT5G54830	1.16049	1.4979	1.1004	0.997067	0.783801	0.719214
AT1G31812	429.882	676.412	43.7524	55.2327	118.346	309.071			AT1G31812	2.63436	2.83085	1.65082	1.74999	2.07681	2.49146
AT4G02930	94	276.059	22.4378	60.5082	11.982	16.2461			AT4G02930	1.97772	2.44257	1.36992	1.78893	1.11334	1.23669
AT5G54860	5.94118	26.8824	14.4952	32.9038	6.06121	5.85981			AT5G54860	0.841433	1.44533	1.1902	1.53025	0.848879	0.836312
AT1G24095	2.70588	18.1176	15.4604	13.1036	2.06956	0.747135			AT1G24095	0.568892	1.28143	1.21644	1.14933	0.487076	0.242326
AT1G12470	27.8235	50.4118	21.6039	26.9227	7.69279	4.15194			AT1G12470	1.45975	1.71106	1.35418	1.44596	0.939159	0.711971
AT2G26590	21.1765	37.8235	3.0806	17.6563	30.5183	27.0869			AT2G26590	1.34589	1.5891	0.610724	1.27083	1.49856	1.4485
AT4G00752	6.35294	10.7647	8.29251	38.7559	65.6184	51.3208			AT4G00752	0.866461	1.07058	0.968133	1.5994	1.82359	1.71867
AT5G67530	20.7059	30.5882	30.8332	38.5169	3.59756	2.76747			AT5G67530	1.33658	1.49953	1.50288	1.59678	0.662528	0.576049
AT3G13440	15.7647	31.8235	5.28655	6.34583	29.869	44.3665			AT3G13440	1.2244	1.51619	0.798412	0.866041	1.48952	1.65674
AT2G39930	25.4118	8.94118	22.7295	50.3045	21.295	3.95293			AT2G39930	1.4218	0.997438	1.37529	1.71016	1.34821	0.694862
AT2G33710	0.152941	14.4118	0.49164	4.41247	0.230505	0.842675			AT2G33710	0.0618071	1.18785	0.173664	0.733396	0.0900832	0.265449
AT3G60810	56.4118	27.2941	1.34243	1.71113	13.1949	6.50671			AT3G60810	1.759	1.4517	0.369667	0.433151	1.15213	0.875449
AT1G10950	58.7647	104.706	68.2374	138.238	18.2274	18.4408			AT1G10950	1.77644	2.0241	1.84034	2.14376	1.28392	1.28871
AT5G05660	10.9412	17.2353	8.35522	9.85167	3.79784	3.08952			AT5G05660	1.07705	1.26091	0.971054	1.0355	0.681046	0.611672
AT2G38130	24.1765	54.0588	27.3045	12.6585	21.0299	25.4389			AT2G38130	1.40099	1.74083	1.45186	1.1354	1.34301	1.42224
AT5G56130	10.8824	15	24.6725	36.6723	16.1772	11.759			AT5G56130	1.0749	1.20412	1.40947	1.57602	1.23495	1.10582
AT2G27350	35.1176	67.0588	45.6599	71.3804	26.0807	12.0756			AT2G27350	1.55772	1.83288	1.66894	1.85962	1.43266	1.11646
AT1G79915	0.711765	0.982353	6.49438	2.1907	0.363461	0.286343			AT1G79915	0.233444	0.297181	0.874736	0.503887	0.134643	0.109357
AT5G44800	19.2353	26.5294	61.6237	20.6671	5.31984	2.64716			AT5G44800	1.30611	1.4398	1.79674	1.3358	0.800706	0.561955
AT4G30840	13.4706	18.0588	7.30312	8.91183	30.303	29.4181			AT4G30840	1.16049	1.2801	0.919241	0.996154	1.49559	1.48313
AT3G21060	18.2941	13.5882	9.12697	8.18309	8.70656	6.89011			AT3G21060	1.28542	1.164	1.00548	0.962989	0.987065	0.897083
AT5G47500	33.8824	6.64706	4.44758	6.66593	7.1685	8.14109			AT5G47500	1.54261	0.883494	0.736204	0.884565	0.912142	0.960998
AT1G31600	1.71176	3.05882	2.30495	0.956811	3.52273	3.01762			AT1G31600	0.433252	0.6084	0.519165	0.291549	0.6554	0.603969
AT1G76060	17.2941	31.9412	10.9468	6.60903	5.88172	4.84676			AT1G76060	1.26231	1.51774	1.07725	0.881329	0.837697	0.766915
AT4G06676	2.70588	12.5294	35.4467	44.9054	24.5853	25.5016			AT4G06676	0.568892	1.13128	1.56166	1.66186	1.40799	1.42327
AT3G47630	5.17647	7.94118	7.60235	25.7062	7.51476	5.64378			AT3G47630	0.79074	0.951395	0.934617	1.42661	0.930172	0.822415
AT5G66680	33.5882	91.5882	30.677	73.4645	24.0303	32.9088			AT5G66680	1.53893	1.96656	1.50074	1.87195	1.39847	1.53031
AT4G16310	9.94118	11.4706	102.38	46.9737	2.67054	1.78061			AT4G16310	1.03906	1.09589	2.01444	1.681	0.56473	0.444141
AT5G36210	33.5294	36	7.20993	18.6173	7.22375	8.34798			AT5G36210	1.53819	1.5682	0.914339	1.29264	0.91507	0.970718
AT5G60960	65.2941	101.118	3.36463	2.41743	1.13416	1.43387			AT5G60960	1.82147	2.0091	0.639948	0.533699	0.329227	0.386298
AT1G16650	3.41176	4.47059	5.47778	10.6898	1.56065	1.14713			AT1G16650	0.644612	0.738034	0.811426	1.06781	0.40835	0.331859
AT3G18370	21.6471	30.3529	30.7115	29.8478	12.4981	8.77997			AT3G18370	1.35501	1.49628	1.50122	1.48922	1.13027	0.990338
AT5G51120	63.9412	101.353	39.7164	85.1851	38.1977	47.1452			AT5G51120	1.81252	2.0101	1.60977	1.93543	1.59326	1.68255
AT4G24440	95.4706	147	14.0821	27.2648	49.2343	57.8291			AT4G24440	1.98439	2.17026	1.17846	1.45125	1.701	1.76959
AT2G26300	30	82.1765	96.1358	73.401	23.646	22.124			AT2G26300	1.49136	1.92	1.98738	1.87158	1.39175	1.36406
AT1G16900	15.8824	26.8824	18.4252	27.5528	2.85354	1.6799			AT1G16900	1.22743	1.44533	1.28837	1.45565	0.58586	0.428118
AT4G29520	33.6471	97.5882	16.9461	26.6798	5.10821	6.5978			AT4G29520	1.53967	1.99383	1.25397	1.44216	0.785914	0.880688
AT2G42710	45.1765	60.8235	6.95257	8.74975	4.32748	4.71565			AT2G42710	1.66442	1.79115	0.900507	0.988994	0.726522	0.757065
AT2G43030	570.471	19.4118	30.2155	5.60389	196.542	118.242			AT2G43030	2.75699	1.30988	1.49437	0.8198	2.29566	2.07643
AT5G52520	63.8235	22.3529	10.1838	9.49202	24.1976	12.0462			AT5G52520	1.81173	1.36834	1.04859	1.02086	1.40136	1.11548
AT1G67320	23.6471	25	2.12283	3.43426	0.337786	2.64841			AT1G67320	1.39177	1.41497	0.494548	0.646821	0.126387	0.562104
AT1G04120	20	78.6471	42.9081	56.7037	6.30739	4.80063			AT1G04120	1.32222	1.90117	1.64254	1.7612	0.863762	0.763475
AT3G47810	25.2941	70.8824	27.0923	52.8779	63.2204	62.7921			AT3G47810	1.41986	1.85662	1.44859	1.73141	1.80767	1.80477
AT2G46915	30.7059	12.6471	18.0714	10.2023	21.8804	8.09934			AT2G46915	1.50114	1.13504	1.28038	1.04931	1.35946	0.95901
AT4G01310	680.529	26.0588	22.3493	5.57446	87.4553	51.0392			AT4G01310	2.83348	1.43231	1.36827	0.81786	1.94672	1.71633
AT5G47660	8.41176	13.8824	7.33736	1.60042	0.623155	0.796038			AT5G47660	0.973671	1.17267	0.921028	0.415044	0.21036	0.254316
AT5G37830	23.1176	42.4706	36.7545	9.90532	3.83238	3.35748			AT5G37830	1.38233	1.6382	1.57697	1.03764	0.684161	0.639236
AT4G02060	25.8235	27.6471	7.47733	63.1006	0.780818	2.49715			AT4G02060	1.42852	1.45708	0.928259	1.80686	0.250619	0.543714
AT4G26310	17.1176	26.1176	67.0164	66.808	5.9492	6.95043			AT4G26310	1.2581	1.43325	1.83261	1.83128	0.841935	0.90039
AT5G37630	4.05882	5.64706	9.77516	2.90468	0.246475	0.603169			AT5G37630	0.70405	0.82263	1.03242	0.591586	0.0956836	0.204979
AT5G01510	7.82353	4.47059	9.56762	8.0358	4.05748	2.61123			AT5G01510	0.945642	0.738034	1.02398	0.955967	0.703935	0.557656
AT5G41960	11.9412	8.47059	1.73947	8.11721	22.1399	18.7235			AT5G41960	1.11197	0.976377	0.437667	0.959862	1.36436	1.29498
AT2G38670	68.4706	74.7059	47.6299	37.6814	191.635	95.0087			AT2G38670	1.8418	1.87913	1.6869	1.5875	2.28474	1.98231
AT5G53060	9.11765	13.4118	21.4714	93.1569	16.9483	12.7332			AT5G53060	1.00508	1.15872	1.35163	1.97385	1.25402	1.13777
AT1G18680	3.35294	3.70588	0	1.07806	4.56221	6.26022			AT1G18680	0.638783	0.672641	0	0.317658	0.745247	0.86095
AT5G39040	22.8824	44.2941	18.0735	28.0072	13.1703	11.1053			AT5G39040	1.37808	1.65604	1.28043	1.46251	1.15138	1.08298
AT1G14140	14.5882	14.2353	1.09356	3.24752	1.12779	1.07123			AT1G14140	1.1928	1.18285	0.320886	0.628136	0.327929	0.316229
AT5G55940	25.4706	65.2353	2.61628	23.064	8.88788	13.1446			AT5G55940	1.42276	1.82109	0.558262	1.38137	0.995103	1.15059
AT5G54880	11.4706	6.29412	0.544963	1.72444	3.6831	1.51298			AT5G54880	1.09589	0.862973	0.188918	0.435277	0.670534	0.400189
AT5G63220	17.4118	28.7647	11.2448	22.0149	24.1474	21.3986			AT5G63220	1.2651	1.4737	1.08795	1.36201	1.40049	1.35022
AT4G16340	14.1765	29.1765	170.892	78.7054	3.09955	2.48982			AT4G16340	1.18117	1.47967	2.23526	1.90149	0.612736	0.542803
AT5G02810	125.176	38.8824	8.3098	2.8179	55.9585	13.7936			AT5G02810	2.10098	1.60078	0.96894	0.581825	1.75556	1.17007
AT4G40045	11.4706	5.23529	21.5081	88.4972	4.34274	4.72699			AT4G40045	1.09589	0.794857	1.35234	1.95181	0.727764	0.757927
AT3G15090	41.6471	100.706	12.8656	11.578	18.3805	10.9868			AT3G15090	1.62989	2.00735	1.14194	1.09961	1.28736	1.0787
AT5G51020	42.1176	14.6471	36.8455	39.8618	2.98445	2.41768			AT5G51020	1.63466	1.19443	1.57801	1.61132	0.600369	0.533731
AT2G45270	14.1176	4.11765	7.09456	8.39354	25.0352	13.2748			AT2G45270	1.17948	0.70907	0.908193	0.972829	1.41556	1.15457
AT3G01060	58.5294	1.07059	20.1453	14.4104	6.22039	5.74229			AT3G01060	1.77473	0.316094	1.32521	1.18781	0.85856	0.828807
AT1G77800	23.1176	25.8235	80.2358	44.5442	7.92185	5.28034			AT1G77800	1.38233	1.42852	1.90975	1.65843	0.950455	0.797983
AT3G01780	12.0588	28.4706	32.7743	31.1577	4.91077	4.33255			AT3G01780	1.1159	1.46939	1.52859	1.50729	0.771644	0.726935
AT1G06720	29.6471	48.5294	121.411	26.9048	8.34493	3.43987			AT1G06720	1.48639	1.69486	2.08782	1.44568	0.970576	0.64737
AT3G07300	23.4706	35.6471	4.73999	11.7526	33.3438	28.412			AT3G07300	1.38864	1.56404	0.758911	1.1056	1.53585	1.46852
AT3G22290	23.2353	52.7059	19.5441	55.9145	37.544	36.4531			AT3G22290	1.38445	1.73002	1.31269	1.75522	1.58596	1.57349
AT4G28740	49.1765	5.88235	13.0225	2.67395	6.05026	4.5617			AT4G28740	1.7005	0.837737	1.14683	0.565133	0.848205	0.745208
AT2G34520	45.3529	89.4118	0.487433	0.634726	8.24227	11.3069			AT2G34520	1.66608	1.95622	0.172437	0.213445	0.965779	1.09015
AT4G31390	41.3529	10.9412	14.6262	34.7201	36.63	11.5737			AT4G31390	1.62688	1.07705	1.19385	1.55291	1.57553	1.09946
AT3G17205	17.5294	37.0588	85.9644	64.5676	11.0135	7.05678			AT3G17205	1.26786	1.58046	1.93934	1.81669	1.07967	0.906161
AT1G74250	36.0588	52.1176	41.8626	2.54141	6.03133	5.33324			AT1G74250	1.56889	1.72524	1.63208	0.549176	0.847038	0.801626
AT1G12500	31.9412	20.3529	18.6079	12.5791	14.1748	12.3288			AT1G12500	1.51774	1.32946	1.29243	1.13287	1.18112	1.12479
AT2G40316	6.17647	12.4118	11.762	10.859	10.6966	13.6722			AT2G40316	0.855911	1.12749	1.10592	1.07405	1.06806	1.16649
AT3G49660	8.94118	11.8235	9.48597	14.9999	7.76654	7.73728			AT3G49660	0.997438	1.10801	1.02061	1.20412	0.942828	0.941376
AT3G53130	30.4706	1.01176	29.3344	10.3628	23.2271	13.6385			AT3G53130	1.4979	0.303577	1.48194	1.05548	1.3843	1.1655
AT5G44010	3.35294	3.70588	1.45412	4.27158	1.66585	1.82757			AT5G44010	0.638783	0.672641	0.389897	0.721941	0.425835	0.451414
AT2G07360	25.8235	42.1176	59.8332	48.0512	11.1058	8.58895			AT2G07360	1.42852	1.63466	1.78414	1.69065	1.08299	0.981771
AT5G38050	6.41176	4.29412	59.9961	14.8554	0.489395	0.553273			AT5G38050	0.869922	0.723794	1.7853	1.20018	0.17301	0.191248
AT5G43280	27.1176	57.7647	3.58924	4.37343	13.002	14.2096			AT5G43280	1.44898	1.76912	0.661741	0.730251	1.14619	1.18212
AT4G03240	23.8824	44.2353	1.47865	18.0116	4.08525	4.51404			AT4G03240	1.39589	1.65548	0.394215	1.27902	0.706312	0.74147
AT1G43580	18.2353	38.9412	4.7318	3.21444	4.30196	5.26224			AT1G43580	1.2841	1.60142	0.758291	0.624739	0.724436	0.79673
AT3G54130	17.5294	44.8824	2.21884	1.67482	11.1362	13.2064			AT3G54130	1.26786	1.66165	0.5077	0.427294	1.08408	1.15248
AT1G44446	169.294	5.52941	199.889	21.0665	111.474	43.4414			AT1G44446	2.2312	0.814874	2.30296	1.34373	2.05105	1.64779
AT1G26170	6.76471	9.70588	27.0468	23.6875	3.46755	3.14636			AT1G26170	0.890125	1.02962	1.44788	1.39248	0.65007	0.617667
AT5G18200	7	17.8824	2.79314	4.00922	11.3781	6.71337			AT5G18200	0.90309	1.27606	0.578999	0.69977	1.09265	0.887244
AT2G26310	1.36471	8.52941	15.0889	24.9962	4.12279	3.68484			AT2G26310	0.373777	0.979066	1.20653	1.41491	0.709506	0.670695
AT2G40780	10.6471	13.9412	6.48472	10.9208	1.23198	1.1936			AT2G40780	1.06622	1.17438	0.874176	1.07631	0.348691	0.341157
AT3G51830	20.1176	32.2353	86.1805	63.4023	11.3299	9.13393			AT3G51830	1.32465	1.5216	1.94042	1.8089	1.09096	1.00578
AT3G15120	9.58824	12.3529	8.18398	2.03211	1.29791	0.813613			AT3G15120	1.02482	1.12558	0.963031	0.481744	0.361333	0.258545
AT4G09750	12.8824	30.1176	47.4902	59.6271	8.44668	12.4886			AT4G09750	1.14246	1.49301	1.68565	1.78267	0.975279	1.12997
AT5G50230	17.5882	39.1176	9.03701	8.0975	10.1275	8.42971			AT5G50230	1.26924	1.60334	1.0016	0.958922	1.0464	0.974499
AT1G30480	18.5882	25.7647	14.0849	10.983	14.1066	12.7875			AT1G30480	1.292	1.42756	1.17854	1.07856	1.17917	1.13949
AT4G17140	15.4706	22.9412	31.1512	125.379	4.24728	1.39048			AT4G17140	1.21671	1.37915	1.5072	2.10168	0.719934	0.378485
AT3G03810	5.76471	10.5882	7.18612	14.4527	7.87598	6.74202			AT3G03810	0.830249	1.06402	0.913078	1.189	0.948216	0.888855
AT2G18040	131.118	306.294	39.7622	46.0024	138.136	251.688			AT2G18040	2.12096	2.48755	1.61026	1.67212	2.14344	2.40258
AT2G28390	14	24.9412	32.0259	21.7699	7.07237	5.06095			AT2G28390	1.17609	1.41399	1.51885	1.35736	0.907001	0.782541
AT3G48425	9.23529	7	3.8223	12.3718	8.48642	7.4973			AT3G48425	1.0101	0.90309	0.683254	1.12619	0.977102	0.929281
AT1G65030	20.5882	29	3.28092	2.12552	8.45899	8.39988			AT1G65030	1.33422	1.47712	0.631538	0.494922	0.975845	0.973122
AT2G41350	17.5882	25.4706	9.9696	19.8776	1.99347	3.77324			AT2G41350	1.26924	1.42276	1.04019	1.31968	0.476174	0.678813
[truncated: 1,361 more rows]

## Sheet: RSL Expression
Average expression of RSL genes in Isoetes echinospora, Arabidopsis thaliana and Selaginella moellendorffii
[truncated: 10 more rows]

[truncated: 3 more sheets: OrthoFinder At vs Ie, OrthoFinder At vs Sm, OrthoFinder Ie vs Sm]
